# Supplementary material for: The oxidoreductase activity of Rnf balances redox cofactors during fermentation of glucose to propionate in Prevotella
Source: Sci Rep. 2023 Sep 30;13:16429. doi: 10.1038/s41598-023-43282-9 (PMC10542786; doi:10.1038/s41598-023-43282-9)
Supplement: Supplementary file 2 — Supplementary Information 2. [file 41598_2023_43282_MOESM2_ESM.xlsx]

## Sheet: Table S1
Table S1. Without Rnf, Prevotella ruminicola 23 produces excess NADox and Fdreda
	Yield			Redox cofactors formedf,g
Product	mmol (mmol glucose consumed)-1 b,c	mmol (mmol glucose fermented)-1 d,e		mmol NAD(P)ox (mmol glucose fermented)-1	mmol Fdred (mmol glucose fermented)-1
Acetate	0.415042	0.646319		-0.646319	0.646319
Propionate	0.589166	0.917472		0.917472	0
Succinate	0.278503	0.433695		0.433695	0
Formate	0.0294208	0.0458151		0	-0.0458151
D-Lactate	0.00080882	0.00125952		0	0
L-Lactate	0.000805523	0.00125439		0	0
Cells	0.0598079	0.0931351		0.200892	0.152276
			Per 1 glucose	0.905739	0.75278
			Per 3 glucose	2.71722	2.25834
aAbbreviations: Fdox = oxidized ferredoxin, Fdred = reduced ferredoxin (two reduced iron-sulfur clusters), NAD(P)ox = oxidized NAD, NAD(P)red = reduced NAD
bValues from Fig. 1A
cFor cells, units are g (mmol glucose consumed)-1
dAssumes 0.5 glucose fermented per 1 acetate, 1 propionate, 1 succinate, 1 D-lactate, or 1 L-lactate
eFor cells, units are g (mmol glucose fermented)-1
fAssumes -1 NADox/acetate, +1 Fdred/acetate, +1 NADox/propionate, +1 NADox/succinate, -1 Fdred/formate, +1.64 mmol NADox/g cells, +2.16 mmol Fdred/g cells , and 0 elsewhere (see Table S2)
gNegative values for NAD(P)ox mean it is consumed and NAD(P)red is produced; negative values for Fdred mean it is consumed and Fdox is produced

## Sheet: Table S2
Table S2. Synthesizing cell components in Prevotella ruminicola 23 produces NAD(P)ox and Fdreda
			Redox cofactors formed
Componenta	Amountb		NAD(P)oxc,d	Fdredc,d		NAD(P)ox	Fdred		MetaCyc pathways or reaction for synthesis
	mmol/g cells		mmol/mmol component			mmol/g cell
Amino acids
Alanine	0.454		0	0		0	0		ALANINE-DEHYDROGENASE-RXN
Arginine	0.252		4	-1		1.008	-0.252		L-arginine biosynthesis III (via N-acetyl-L-citrulline)
Asparagine	0.101		0	0		0	0		L-asparagine biosynthesis I
Aspartate	0.201		0	0		0	0		L-aspartate biosynthesis
Cysteine	0.101		-2	1		-0.202	0.101		L-cysteine biosynthesis I
Glutamate	0.353		2	-1		0.706	-0.353		2-OXOGLUTARATE-SYNTHASE-RXN, L-glutamate biosynthesis III
Glutamine	0.201		2	-1		0.402	-0.201		L-glutamine biosynthesis I
Glycine	0.403		-1	0		-0.403	0		glycine biosynthesis I
Histidine	0.05		-1	0		-0.05	0		2TRANSKETO-RXN, RIBULP3EPIM-RXN, RIB5PISOM-RXN, PRPP biosynthesis, L-histidine biosynthesis
Isoleucine	0.252		1	-1		0.252	-0.252		L-isoleucine biosynthesis IV
Leucine	0.403		-2	1		-0.806	0.403		L-leucine biosynthesis
Lysine	0.403		-2	0		-0.806	0		L-lysine biosynthesis III
Methionine	0.201		1	1		0.201	0.201		L-homoserine biosynthesis, L-methionine biosynthesis III
Phenylalanine	0.151		0	0		0	0		2TRANSKETO-RXN, chorismate biosynthesis I, L-phenylalanine biosynthesis I
Proline	0.252		4	-1		1.008	-0.252		L-proline biosynthesis I (from L-glutamate)
Serine	0.302		-1	0		-0.302	0		L-serine biosynthesis I
Threonine	0.252		2	0		0.504	0		L-homoserine biosynthesis, L-threonine biosynthesis
Tryptophan	0.05		-2	0		-0.1	0		2TRANSKETO-RXN, chorismate biosynthesis I, L-tryptophan biosynthesis
Tyrosine	0.101		0	0		0	0		2TRANSKETO-RXN, chorismate biosynthesis I, RIBULP3EPIM-RXN, RIB5PISOM-RXN, PRPP biosynthesis, L-tyrosine biosynthesis I
Valine	0.302		0	0		0	0		L-valine biosynthesis
Ribonucleotides
AMP	0.14		-1	0		-0.14	0		2TRANSKETO-RXN, RIBULP3EPIM-RXN, RIB5PISOM-RXN, PRPP biosynthesis, 5-aminoimidazole ribonucleotide biosynthesis I, inosine-5'-phosphate biosynthesis II, adenosine ribonucleotides de novo biosynthesis
CMP	0.14		-1	0		-0.14	0		2TRANSKETO-RXN, RIBULP3EPIM-RXN, RIB5PISOM-RXN, PRPP biosynthesis, UMP biosynthesis III, UTP and CTP de novo biosynthesis, UTP and CTP dephosphorylation I
GMP	0.14		-2	0		-0.28	0		2TRANSKETO-RXN, RIBULP3EPIM-RXN, RIB5PISOM-RXN, PRPP biosynthesis, 5-aminoimidazole ribonucleotide biosynthesis I, inosine-5'-phosphate biosynthesis II, guanosine ribonucleotides de novo biosynthesis
UMP	0.115		-1	0		-0.115	0		2TRANSKETO-RXN, RIBULP3EPIM-RXN, RIB5PISOM-RXN, PRPP biosynthesis, UMP biosynthesis III
Deoxyribonucleotides
dAMP	0.024		-1	0		-0.024	0		RIBONUCLEOSIDE-TRIP-REDUCT-RXN
dCMP	0.024		-1	0		-0.024	0		RIBONUCLEOSIDE-TRIP-REDUCT-RXN
dGMP	0.024		-2	0		-0.048	0		RIBONUCLEOSIDE-TRIP-REDUCT-RXN
dTMP	0.024		-1	0		-0.024	0		RIBONUCLEOSIDE-TRIP-REDUCT-RXN
Lipid
1,2-Palmitoyl phosphatidylethanolamine	0.14		11	16		1.54	2.24		palmitate biosynthesis (type II fatty acid synthase), CDP-diacylglycerol biosynthesis I, phosphatidylserine and phosphatidylethanolamine biosynthesis I
Carbohydrate
Glucose (as glycogen)	1.026		0	0		0	0		glycogen biosynthesis I (from ADP-D-Glucose)
					Total	2.157	1.635
aAbbreviations: Fdox = oxidized ferredoxin, Fdred = reduced ferredoxin (two reduced iron-sulfur clusters), NAD(P)ox = oxidized NAD(P), NAD(P)red = reduced NAD(P)
bValues from Stouthamer (1973)
cValues from MetaCyc pathways and reactions noted (Caspi et al. 2020)
dNegative values for NAD(P)ox mean it is consumed and NAD(P)red is produced; negative values for Fdred mean it is consumed and Fdox is produced
References
Stouthamer AH (1973). A theoretical study on the amount of ATP required for synthesis of microbial cell material. Antonie Van Leeuwenhoek 39: 545-565.
Caspi R, Billington R, Keseler IM, Kothari A, Krummenacker M, Midford PE et al (2020). The MetaCyc database of metabolic pathways and enzymes - a 2019 update. Nucleic Acids Res 48: D445-D453.

## Sheet: Table S3
Table S3. Reactions, enzymes, genes, and proteins for fermentation in Prevotella brevis GA33
									Protein in proteome (locus tag)
Reaction ID	Reaction equation	Enzyme_name	Enzyme Commission (EC) number	Enzyme symbol	Gene symbol	Database ID	Gene in genome (locus tag)		Cell extract/DDA/Replicate 1	Cell extract/DDA/Replicate 2	Membrane/DDA/Replicate 1	Membrane/DDA/Replicate 2	Membrane/DIA/Replicate 1	Membrane/DIA/Replicate 2		Comment
1	ATP + D-Glucose <=> ADP + D-Glucose 6-phosphate	Glucokinase/hexokinase	2.7.1.1, 2.7.1.2	Glk	glk	K00845	T433DRAFT_00587, T433DRAFT_02353, T433DRAFT_01666		T433DRAFT_01666, T433DRAFT_00587, T433DRAFT_02353	T433DRAFT_00587, T433DRAFT_01666, T433DRAFT_02353	NA	T433DRAFT_01666, T433DRAFT_00587	T433DRAFT_01666	T433DRAFT_00587, T433DRAFT_01666
2	D-Glucose 6-phosphate <=> D-Fructose 6-phosphate	Glucose-6-phosphate isomerase	5.3.1.9	GPI	GPI	K01810	T433DRAFT_02677		T433DRAFT_02677	T433DRAFT_02677	NA	T433DRAFT_02677	NA	T433DRAFT_02677
3	ATP + D-Fructose 6-phosphate <=> ADP + D-Fructose 1,6-bisphosphate	6-Phosphofructokinase	2.7.1.11	PfkA	pfkA	K00850	T433DRAFT_01181		T433DRAFT_01181	T433DRAFT_01181	NA	T433DRAFT_01181	T433DRAFT_01181	NA
4	D-Fructose 1,6-bisphosphate <=> Glycerone phosphate + D-Glyceraldehyde 3-phosphate	Fructose-bisphosphate aldolase	4.1.2.13	FBA	FBA	K01624	T433DRAFT_00274		T433DRAFT_00274	T433DRAFT_00274	NA	T433DRAFT_00274	T433DRAFT_00274	T433DRAFT_00274
5	D-Glyceraldehyde 3-phosphate <=> Glycerone phosphate	Triose-phosphate isomerase	5.3.1.1	TPI	TPI	COG0149	T433DRAFT_01090		T433DRAFT_01090	T433DRAFT_01090	T433DRAFT_01090	T433DRAFT_01090	T433DRAFT_01090	T433DRAFT_01090
6	D-Glyceraldehyde 3-phosphate + Orthophosphate + NAD+ <=> 3-Phospho-D-glyceroyl phosphate + NADH + H+	Glyceraldehyde-3-phosphate dehydrogenase (phosphorylating)	1.2.1.12, 1.2.1.59	GAPDH	GAPDH	K00134	T433DRAFT_02421		T433DRAFT_02421	T433DRAFT_02421	T433DRAFT_02421	T433DRAFT_02421	T433DRAFT_02421	T433DRAFT_02421
7	ATP + 3-Phospho-D-glycerate <=> ADP + 3-Phospho-D-glyceroyl phosphate	Phosphoglycerate kinase	2.7.2.3	PGK	PGK	K00927	T433DRAFT_02583		T433DRAFT_02583	T433DRAFT_02583	NA	T433DRAFT_02583	T433DRAFT_02583	T433DRAFT_02583
8	2-Phospho-D-glycerate <=> 3-Phospho-D-glycerate	Phosphoglycerate mutase	5.4.2.11, 5.4.2.12	GpmI	gpmI	K15633	T433DRAFT_00046		T433DRAFT_00046	T433DRAFT_00046	NA	NA	NA	NA
				ApgM	apgM	K15635	T433DRAFT_00616		T433DRAFT_00616	T433DRAFT_00616	NA	NA	NA	NA
9	2-Phospho-D-glycerate <=> Phosphoenolpyruvate + H2O	Phosphopyruvate hydratase	4.2.1.11	ENO	ENO	K01689	NA		NA	NA	NA	NA	NA	NA
10	ATP + Pyruvate <=> ADP + Phosphoenolpyruvate	Pyruvate kinase	2.7.1.40	PK	PK	K00873	T433DRAFT_00542		T433DRAFT_00542	T433DRAFT_00542	NA	NA	NA	NA
11	2 Reduced ferredoxin + Acetyl-CoA + CO2 + 2 H+ <=> 2 Oxidized ferredoxin + Pyruvate + CoA	Pyruvate:ferredoxin oxidoreductase	1.2.7.1, 1.2.7.11	KorAB	korA	K00174	T433DRAFT_00605, T433DRAFT_00478		T433DRAFT_00605, T433DRAFT_00478	T433DRAFT_00605, T433DRAFT_00478	NA	T433DRAFT_00478, T433DRAFT_00605	T433DRAFT_00605	T433DRAFT_00478, T433DRAFT_00605
					korB	K00175	T433DRAFT_00477, T433DRAFT_00604		T433DRAFT_00477, T433DRAFT_00604	T433DRAFT_00477, T433DRAFT_00604	NA	NA	NA	T433DRAFT_00477
				Por	por	K03737	T433DRAFT_00909		T433DRAFT_00909	T433DRAFT_00909	T433DRAFT_00909	T433DRAFT_00909	T433DRAFT_00909	T433DRAFT_00909
12	Acetyl-CoA + Orthophosphate <=> CoA + Acetyl phosphate	Phosphate acetyltransferase	2.3.1.8	K00625	K00625	K00625	T433DRAFT_02303		T433DRAFT_02303	T433DRAFT_02303	NA	T433DRAFT_02303	NA	T433DRAFT_02303
13	ATP + Acetate <=> ADP + Acetyl phosphate	Acetate kinase	2.7.2.1	AckA	ackA	K00925	T433DRAFT_02304		T433DRAFT_02304	T433DRAFT_02304	NA	T433DRAFT_02304	NA	T433DRAFT_02304
14	ATP + Oxaloacetate <=> ADP + Phosphoenolpyruvate + CO2	Phosphoenolpyruvate carboxykinase (ATP)	4.1.1.49	E4.1.1.49	E4.1.1.49	K01610	T433DRAFT_02048		T433DRAFT_02048	T433DRAFT_02048	NA	T433DRAFT_02048	T433DRAFT_02048	T433DRAFT_02048
15	(S)-Malate + NAD+ <=> Oxaloacetate + NADH + H+	Malate dehydrogenase	1.1.1.37	Mdh	mdh	K00024	T433DRAFT_01517		T433DRAFT_01517	T433DRAFT_01517	NA	NA	NA	NA
16	(S)-Malate <=> Fumarate + H2O	Fumarate hydratase	4.2.1.2	E4.2.1.2A	E4.2.1.2A	K01676	T433DRAFT_00348		T433DRAFT_00348	T433DRAFT_00348	NA	T433DRAFT_00348	NA	NA
17	Propanoyl-CoA + Succinate <=> Succinyl-CoA + Propanoate	Propionyl-CoA:succinate-CoA transferase	2.8.3.27	ScpC	scpC	COG0427	T433DRAFT_00482		T433DRAFT_00482	T433DRAFT_00482	NA	NA	NA	NA
18	(R)-Methylmalonyl-CoA <=> Succinyl-CoA	Methylmalonyl-CoA mutase	5.4.99.2	MUT	MUT	K01847	T433DRAFT_00914, T433DRAFT_00915		T433DRAFT_00915, T433DRAFT_00914	T433DRAFT_00915, T433DRAFT_00914	NA	T433DRAFT_00915, T433DRAFT_00914	T433DRAFT_00914	T433DRAFT_00914, T433DRAFT_00915
19	(R)-Methylmalonyl-CoA <=> (S)-Methylmalonyl-CoA	Methylmalonyl-CoA epimerase	5.1.99.1	MCEE	MCEE	K05606	T433DRAFT_01907		T433DRAFT_01907	T433DRAFT_01907	NA	NA	NA	T433DRAFT_01907
20a	(S)-Methylmalonyl-CoA <=> Propanoyl-CoA + CO2	Methylmalonyl-CoA decarboxylase	4.1.1.41	MmcD	mmcD	K11264	NA		NA	NA	NA	NA	NA	NA
				ECHDC1	ECHDC1	K18426	NA		NA	NA	NA	NA	NA	NA
20b	(S)-Methylmalonyl-CoA + Na+[side 1] + H+[side 2] = Propanoyl-CoA + CO2 + Na+[side 2]	Methylmalonyl-CoA decarboxylase	7.2.4.3	MmdA	mmdA	K01604	T433DRAFT_01906		T433DRAFT_01906	T433DRAFT_01906	NA	T433DRAFT_01906	T433DRAFT_01906	T433DRAFT_01906
				MmdD	mmdD	K23352	NA		NA	NA	NA	NA	NA	NA
				MmdC	mmdC	K23351	T433DRAFT_02704, T433DRAFT_01904		NA	T433DRAFT_01904	NA	NA	T433DRAFT_02704	NA
				MmdB	mmdB	K20509	T433DRAFT_02705		NA	NA	T433DRAFT_02705	T433DRAFT_02705	T433DRAFT_02705	T433DRAFT_02705
21	2 reduced ferredoxin [iron-sulfur] cluster + NAD+ + H+ + Na+[side 1] = 2 oxidized ferredoxin [iron-sulfur] cluster + NADH + Na+[side 2]	Ferredoxin-NAD+ oxidoreductase (Na+-transporting)	7.2.1.2	RnfABCDEF	rnfA	K03617	T433DRAFT_01721		NA	NA	NA	NA	NA	NA
					rnfB	COG2878	T433DRAFT_01716		T433DRAFT_01716	T433DRAFT_01716	T433DRAFT_01716	T433DRAFT_01716	T433DRAFT_01716	T433DRAFT_01716
					rnfC	K03615	T433DRAFT_01717		T433DRAFT_01717	T433DRAFT_01717	T433DRAFT_01717	T433DRAFT_01717	T433DRAFT_01717	T433DRAFT_01717
					rnfD	K03614	T433DRAFT_01718		NA	NA	NA	NA	NA	T433DRAFT_01718
					rnfE	K03613	T433DRAFT_01720		NA	NA	NA	NA	NA	NA
					rnfG	K03612	T433DRAFT_00349, T433DRAFT_01719		NA	NA	NA	T433DRAFT_01719	T433DRAFT_01719	T433DRAFT_01719
22	NADH + H+ + ubiquinone + n Na+[side 1] = NAD+ + ubiquinol + n Na+[side 2]	NADH:ubiquinone reductase (Na+-transporting)	7.2.1.1	NqrABCDEF	nqrA	K00346	T433DRAFT_00925		T433DRAFT_00925	T433DRAFT_00925	T433DRAFT_00925	T433DRAFT_00925	T433DRAFT_00925	T433DRAFT_00925
					nqrB	K00347	T433DRAFT_00926		NA	NA	NA	T433DRAFT_00926	T433DRAFT_00926	T433DRAFT_00926
					nqrC	K00348	T433DRAFT_00927		NA	NA	T433DRAFT_00927	T433DRAFT_00927	T433DRAFT_00927	T433DRAFT_00927
					nqrD	K00349	T433DRAFT_00928		NA	NA	NA	NA	T433DRAFT_00928	NA
					nqrE	K00350	T433DRAFT_00929		NA	NA	NA	NA	NA	NA
					nqrF	K00351	T433DRAFT_00930		T433DRAFT_00930	T433DRAFT_00930	T433DRAFT_00930	T433DRAFT_00930, T433DRAFT_00930	T433DRAFT_00930	T433DRAFT_00930
23	Quinone + Succinate <=> Hydroquinone + Fumarate	Fumarate reductase/succinate dehydrogenase	1.3.5.1, 1.3.5.4	SdhABC	sdhA	K00239	T433DRAFT_02095		T433DRAFT_02095	T433DRAFT_02095	T433DRAFT_02095	T433DRAFT_02095	T433DRAFT_02095	T433DRAFT_02095
					sdhB	K00240	T433DRAFT_02094		T433DRAFT_02094	T433DRAFT_02094	T433DRAFT_02094	T433DRAFT_02094	T433DRAFT_02094	T433DRAFT_02094
					sdhC	K00241	T433DRAFT_02096		NA	NA	NA	T433DRAFT_02096	NA	T433DRAFT_02096
24	ATP + H2O + 4 H+[side 1] = ADP + phosphate + 4 H+[side 2]	ATP synthase	7.1.2.2	ATPF0ABC-ATPF1ABGDE	ATPF0A	K02108	T433DRAFT_01651		NA	NA	NA	T433DRAFT_01651	NA	T433DRAFT_01651
					ATPF0B	K02109	T433DRAFT_01653		NA	NA	T433DRAFT_01653	T433DRAFT_01653	T433DRAFT_01653	T433DRAFT_01653
					ATPF0C	K02110	T433DRAFT_01652		NA	T433DRAFT_01652	T433DRAFT_01652	T433DRAFT_01652	T433DRAFT_01652	T433DRAFT_01652
					ATPF1A	K02111	T433DRAFT_01655		T433DRAFT_01655	T433DRAFT_01655	T433DRAFT_01655	T433DRAFT_01655	T433DRAFT_01655	T433DRAFT_01655
					ATPF1B	K02112	T433DRAFT_01648		T433DRAFT_01648	T433DRAFT_01648	T433DRAFT_01648	T433DRAFT_01648	T433DRAFT_01648	T433DRAFT_01648
					ATPF1G	COG0224	T433DRAFT_01656		T433DRAFT_01656	T433DRAFT_01656	T433DRAFT_01656	T433DRAFT_01656	T433DRAFT_01656	T433DRAFT_01656
					ATPF1D	K02113	T433DRAFT_01654		NA	T433DRAFT_01654	T433DRAFT_01654	T433DRAFT_01654	T433DRAFT_01654	T433DRAFT_01654
					ATPF1E	K02114	T433DRAFT_01649		NA	NA	NA	NA	NA	NA
25	D-Glyceraldehyde 3-phosphate + Orthophosphate + NADP+ <=> 3-Phospho-D-glyceroyl phosphate + NADPH + H+	D-glyceraldehyde-3-phosphate:NADP+ oxidoreductase (phosphorylating)	1.2.1.13, 1.2.1.59	Gap2	gap2	K00150, K05298	NA		NA	NA	NA	NA	NA	NA
26	(S)-Malate + NADP+ <=> Oxaloacetate + NADPH + H+	(S)-malate:NADP+ oxidoreductase	1.1.1.82	E1.1.1.82	E1.1.1.82	K00051	NA		NA	NA	NA	NA	NA	NA
27a	Pyruvate + Enzyme N6-(lipoyl)lysine <=> [Dihydrolipoyllysine-residue acetyltransferase] S-acetyldihydrolipoyllysine + CO2	Pyruvate dehydrogenase	1.2.4.1	AceE	aceE	K00163	NA		NA	NA	NA	NA	NA	NA
				PDHAB	PDHA	K00161	NA		NA	NA	NA	NA	NA	NA
					PDHB	K00162	NA		NA	NA	NA	NA	NA	NA
27b	Acetyl-CoA + Enzyme N6-(dihydrolipoyl)lysine <=> CoA + [Dihydrolipoyllysine-residue acetyltransferase] S-acetyldihydrolipoyllysin		2.3.1.12	DLAT	DLAT	K00627	NA		NA	NA	NA	NA	NA	NA
27c	Dihydrolipoamide + NAD+ <=> Lipoamide + NADH + H+		1.8.1.4	DLD	DLD	K00382	NA		NA	NA	NA	NA	NA	NA
28	2 Reduced ferredoxin + 2 H+ <=> Hydrogen + 2 Oxidized ferredoxin	Prototypical hydrogenase ([FeFe] Group A1-hydrogenase)	1.12.7.2	HydA	HydA	pfam02906	NA		NA	NA	NA	NA	NA	NA
29	Menaquinone + Hydrogen <=> Menaquinol	H2-uptake hydrogenase ([NiFe] Group 1c-hydrogenase or [NiFe] Group 1d-hydrogenase)	1.12.5.1, 1.12.99.6	HybOABC	HybA	pfam00374	NA		NA	NA	NA	NA	NA	NA
				HyaBC	hyaA	pfam00374	NA		NA	NA	NA	NA	NA	NA
30	2 Hydrogen + NAD+ + 2 Oxidized ferredoxin <=> 5 H+ + NADH + 2 Reduced ferredoxin	Bifurcating hydrogenase ([FeFe] Group A3-hydrogenase)	1.12.1.4	HydABC	hydA	pfam02906	NA		NA	NA	NA	NA	NA	NA
					hydB	pfam01512	NA		NA	NA	NA	NA	NA	NA
31	Acetyl-CoA + Formate <=> CoA + Pyruvate	Formate C-acetyltransferase	2.3.1.54	PflD	pflD	K00656	T433DRAFT_01500		T433DRAFT_01500	T433DRAFT_01500	NA	T433DRAFT_01500	NA	T433DRAFT_01500
32	Formate + Quinone <=> CO2 + Hydroquinone	Formate dehydrogenase	1.17.5.3	FdoGHI	fdoG	K00123	NA		NA	NA	NA	NA	NA	NA
					fdoH	K00124	NA		NA	NA	NA	NA	NA	NA
					fdoI	K00127	NA		NA	NA	NA	NA	NA	NA
				FdnG	fdnG	K08348	NA		NA	NA	NA	NA	NA	NA
33	Ubiquinone + 2 Reduced ferredoxin + ? H+ <=> Ubiquinol + 2 Oxididized ferredoxin + ? H+	Campylobacter-type Nuo	7.1.1._	NuoABCDEFGHIJKLMN	nuoA	COG0838	T433DRAFT_01967		NA	NA	NA	T433DRAFT_01967	T433DRAFT_01967	T433DRAFT_01967
					nuoB	K00331, K13380	T433DRAFT_01968		T433DRAFT_01968	T433DRAFT_01968	T433DRAFT_01968	T433DRAFT_01968	T433DRAFT_01968	T433DRAFT_01968
					nuoC	K00332, K13378, K13380	T433DRAFT_01969		T433DRAFT_01969	T433DRAFT_01969	T433DRAFT_01969	T433DRAFT_01969	T433DRAFT_01969	T433DRAFT_01969
					nuoD	K00333, K13378, K13380	T433DRAFT_01969		T433DRAFT_01969	T433DRAFT_01969	T433DRAFT_01969	T433DRAFT_01969	T433DRAFT_01969	T433DRAFT_01969
					nuoE	pfam16514	NA		NA	NA	NA	NA	NA	NA
					nuoF	K00335	NA		NA	NA	NA	NA	NA	NA
					nuoG	K00336	NA		NA	NA	NA	NA	NA	NA
					nuoH	K00337	T433DRAFT_01970		NA	NA	NA	NA	NA	NA
					nuoI	K00338	T433DRAFT_01971		T433DRAFT_01971	T433DRAFT_01971	NA	NA	T433DRAFT_01971	T433DRAFT_01971
					nuoJ	COG0839	T433DRAFT_01972		NA	NA	NA	NA	NA	NA
					nuoK	COG0713	T433DRAFT_01973		NA	NA	NA	NA	T433DRAFT_01973	NA
					nuoL	K00341, K15863	T433DRAFT_01974		NA	NA	NA	T433DRAFT_01974	NA	NA
					nuoM	K00342, K15863	T433DRAFT_01975		NA	NA	NA	NA	NA	NA
					nuoN	K00343	T433DRAFT_01976		NA	NA	NA	NA	NA	NA
34	Hydrogen + NAD+ <=> NADH + H+	Glutamate synthase-linked hydrogenase ([FeFe] Group A2-hydrogenase)	1.12.1.2	HydAGltA	hydA	pfam02906	NA		NA	NA	NA	NA	NA	NA
					gltA	COG0493	T433DRAFT_01319, T433DRAFT_00071		T433DRAFT_01319	T433DRAFT_01319	NA	T433DRAFT_01319	T433DRAFT_01319	T433DRAFT_01319
35	CO2 + Hydrogen <=> Formate	Formate dehydrogenase-linked hydrogenase ([FeFe] Group A4-hydrogenase)	1.17.98.-	HytAE1E2	hytA	pfam02906	NA		NA	NA	NA	NA	NA	NA
					hytE1	K05796	NA		NA	NA	NA	NA	NA	NA
36	2 reduced ferredoxin [iron-sulfur] cluster + NAD+ + H+ = 2 oxidized ferredoxin [iron-sulfur] cluster + NADH	Cytoplasmic ferredoxin:NAD+ oxidoreductase	1.18.1.3	Bcd-EtfAB	bcd	K00248	NA		NA	NA	NA	NA	NA	NA
					etfB	K03521	T433DRAFT_00766		T433DRAFT_00766	T433DRAFT_00766	NA	T433DRAFT_00766	NA	T433DRAFT_00766
					etfA	K03522	T433DRAFT_00767		T433DRAFT_00767	T433DRAFT_00767	NA	T433DRAFT_00767	NA	T433DRAFT_00767
37	(S)-Methylmalonyl-CoA + Pyruvate <=> Propanoyl-CoA + Oxaloacetate	Methylmalonyl-CoA carboxytransferase	2.1.3.1	E2.1.3.1-5S	E2.1.3.1-5S	K03416	NA		NA	NA	NA	NA	NA	NA		Alternate to methylmalonyl-CoA decarboxylase and phosphoenolpyruvate carboxykinase (ATP)
				E2.1.3.1-12S	E2.1.3.1-12S	K17489	NA		NA	NA	NA	NA	NA	NA		Alternate to methylmalonyl-CoA decarboxylase and phosphoenolpyruvate carboxykinase (ATP)
38	Diphosphate + D-Fructose 6-phosphate <=> Orthophosphate + D-Fructose 1,6-bisphosphate	Diphosphate--fructose-6-phosphate 1-phosphotransferase	2.7.1.90	Pfp	pfp	K00895	T433DRAFT_00987		T433DRAFT_00987	T433DRAFT_00987	NA	T433DRAFT_00987	NA	T433DRAFT_00987		Alternate to 6-phosphofructokinase
39	ATP + Pyruvate + Orthophosphate <=> AMP + Phosphoenolpyruvate + Diphosphate	Pyruvate, phosphate dikinase	2.7.9.1	PpdK	ppdK	K01006	T433DRAFT_02597		T433DRAFT_02597	T433DRAFT_02597	T433DRAFT_02597	T433DRAFT_02597	T433DRAFT_02597	T433DRAFT_02597		Alternate to pyruvate kinase
40	diphosphate + H2O + Na+[side 1] = 2 phosphate + Na+[side 2]	H+-pyrophosphatase	7.1.3.2	HppA	hppA	K15987	T433DRAFT_00912		NA	NA	NA	T433DRAFT_00912	T433DRAFT_00912	T433DRAFT_00912		Involved in forming pyrophosphate for diphosphate�fructose-6-phosphate 1-phosphotransferase and pyruvate, phosphate dikinase
41	ATP + Acetate + CoA <=> AMP + Diphosphate + Acetyl-CoA	Acetate--CoA ligase	6.2.1.1	ACSS	ACSS	K01895	T433DRAFT_02325		T433DRAFT_02325	T433DRAFT_02325	NA	NA	NA	NA		Alternate to acetate kinase and phosphate acetyltransferase
42	Butanoyl-CoA + Orthophosphate <=> CoA + Butanoylphosphate	Phosphate butyryltransferase	2.3.1.19	Ptb	ptb	K00634	T433DRAFT_00012		T433DRAFT_00012	T433DRAFT_00012	NA	NA	NA	NA		Involved in forming butyrate
43	ATP + Butanoic acid <=> ADP + Butanoylphosphate	Butyrate kinase	2.7.2.7	Buk	buk	K00929	T433DRAFT_00013		NA	T433DRAFT_00013	NA	NA	NA	NA		Involved in forming butyrate

## Sheet: Table S4
Table S4. Reactions, enzymes, genes, and proteins for fermentation in Prevotella ruminicola 23
									Protein in proteome (locus tag)
Reaction ID	Reaction equation	Enzyme_name	Enzyme Commission (EC) number	Enzyme symbol	Gene symbol	Database ID	Gene in genome (locus tag)		Cell extract/DDA/Replicate 1	Cell extract/DDA/Replicate 2	Membrane/DDA/Replicate 1	Membrane/DDA/Replicate 2	Membrane/DIA/Replicate 1	Membrane/DIA/Replicate 2		Comment
1	ATP + D-Glucose <=> ADP + D-Glucose 6-phosphate	Glucokinase/hexokinase	2.7.1.1, 2.7.1.2	Glk	glk	K00845	PRU_1689, PRU_2364, PRU_1690, PRU_1688, PRU_0395, PRU_0241		PRU_0241, PRU_2364, PRU_1688	PRU_1690, PRU_1688, PRU_1689, PRU_0241	NA	PRU_0241	PRU_0241	PRU_0241
2	D-Glucose 6-phosphate <=> D-Fructose 6-phosphate	Glucose-6-phosphate isomerase	5.3.1.9	GPI	GPI	K01810	PRU_1785		NA	PRU_1785	NA	PRU_1785	NA	PRU_1785
3	ATP + D-Fructose 6-phosphate <=> ADP + D-Fructose 1,6-bisphosphate	6-Phosphofructokinase	2.7.1.11	PfkA	pfkA	K00850	PRU_1201		PRU_1201	PRU_1201	PRU_1201	PRU_1201	PRU_1201	PRU_1201
4	D-Fructose 1,6-bisphosphate <=> Glycerone phosphate + D-Glyceraldehyde 3-phosphate	Fructose-bisphosphate aldolase	4.1.2.13	FBA	FBA	K01624	PRU_2062		PRU_2062	PRU_2062	PRU_2062	PRU_2062	PRU_2062	PRU_2062
5	D-Glyceraldehyde 3-phosphate <=> Glycerone phosphate	Triose-phosphate isomerase	5.3.1.1	TPI	TPI	COG0149	PRU_1860		PRU_1860	PRU_1860	NA	NA	NA	NA
6	D-Glyceraldehyde 3-phosphate + Orthophosphate + NAD+ <=> 3-Phospho-D-glyceroyl phosphate + NADH + H+	Glyceraldehyde-3-phosphate dehydrogenase (phosphorylating)	1.2.1.12, 1.2.1.59	GAPDH	GAPDH	K00134	PRU_1674		PRU_1674	PRU_1674	PRU_1674	PRU_1674	PRU_1674	PRU_1674
7	ATP + 3-Phospho-D-glycerate <=> ADP + 3-Phospho-D-glyceroyl phosphate	Phosphoglycerate kinase	2.7.2.3	PGK	PGK	K00927	PRU_1634		PRU_1634	PRU_1634	PRU_1634	PRU_1634, PRU_1634	PRU_1634	PRU_1634
8	2-Phospho-D-glycerate <=> 3-Phospho-D-glycerate	Phosphoglycerate mutase	5.4.2.11, 5.4.2.12	GpmI	gpmI	K15633	PRU_2355		PRU_2355	PRU_2355	NA	PRU_2355	PRU_2355	PRU_2355
				ApgM	apgM	K15635	PRU_1017		PRU_1017	PRU_1017	NA	NA	NA	NA
9	2-Phospho-D-glycerate <=> Phosphoenolpyruvate + H2O	Phosphopyruvate hydratase	4.2.1.11	ENO	ENO	K01689	PRU_1102		NA	NA	NA	NA	NA	NA
10	ATP + Pyruvate <=> ADP + Phosphoenolpyruvate	Pyruvate kinase	2.7.1.40	PK	PK	K00873	PRU_0684		PRU_0684	PRU_0684	NA	PRU_0684	NA	PRU_0684
11	2 Reduced ferredoxin + Acetyl-CoA + CO2 + 2 H+ <=> 2 Oxidized ferredoxin + Pyruvate + CoA	Pyruvate:ferredoxin oxidoreductase	1.2.7.1, 1.2.7.11	KorAB	korA	K00174	PRU_1149, PRU_2267		PRU_1149, PRU_2267	PRU_1149, PRU_2267	PRU_2267, PRU_1149	PRU_1149, PRU_2267	PRU_1149, PRU_2267	PRU_1149, PRU_2267
					korB	K00175	PRU_2268		PRU_2268	PRU_2268	NA	NA	NA	NA
				Por	por	K03737	PRU_1235		PRU_1235	PRU_1235	PRU_1235	PRU_1235	PRU_1235	PRU_1235
12	Acetyl-CoA + Orthophosphate <=> CoA + Acetyl phosphate	Phosphate acetyltransferase	2.3.1.8	K00625	K00625	K00625	PRU_2260		PRU_2260	PRU_2260	NA	PRU_2260	PRU_2260	PRU_2260
13	ATP + Acetate <=> ADP + Acetyl phosphate	Acetate kinase	2.7.2.1	AckA	ackA	K00925	PRU_2259		PRU_2259	PRU_2259	NA	NA	NA	NA
14	ATP + Oxaloacetate <=> ADP + Phosphoenolpyruvate + CO2	Phosphoenolpyruvate carboxykinase (ATP)	4.1.1.49	E4.1.1.49	E4.1.1.49	K01610	PRU_2279		PRU_2279	PRU_2279	PRU_2279	PRU_2279	PRU_2279	PRU_2279
15	(S)-Malate + NAD+ <=> Oxaloacetate + NADH + H+	Malate dehydrogenase	1.1.1.37	Mdh	mdh	K00024	PRU_2158		PRU_2158	PRU_2158	NA	NA	NA	NA
16	(S)-Malate <=> Fumarate + H2O	Fumarate hydratase	4.2.1.2	E4.2.1.2A	E4.2.1.2A	K01676	PRU_0119		PRU_0119	PRU_0119	PRU_0119	NA	PRU_0119	NA
17	Propanoyl-CoA + Succinate <=> Succinyl-CoA + Propanoate	Propionyl-CoA:succinate-CoA transferase	2.8.3.27	ScpC	scpC	COG0427	PRU_2762		PRU_2762	PRU_2762	PRU_2762	NA	NA	NA
18	(R)-Methylmalonyl-CoA <=> Succinyl-CoA	Methylmalonyl-CoA mutase	5.4.99.2	MUT	MUT	K01847	PRU_1640, PRU_1639		PRU_1639	PRU_1639, PRU_1640	NA	PRU_1639, PRU_1640	PRU_1640	PRU_1639, PRU_1640
19	(R)-Methylmalonyl-CoA <=> (S)-Methylmalonyl-CoA	Methylmalonyl-CoA epimerase	5.1.99.1	MCEE	MCEE	K05606	PRU_1230		NA	PRU_1230	NA	NA	NA	NA
20a	(S)-Methylmalonyl-CoA <=> Propanoyl-CoA + CO2	Methylmalonyl-CoA decarboxylase	4.1.1.41	MmcD	mmcD	K11264	NA		NA	NA	NA	NA	NA	NA
				ECHDC1	ECHDC1	K18426	NA		NA	NA	NA	NA	NA	NA
20b	(S)-Methylmalonyl-CoA + Na+[side 1] + H+[side 2] = Propanoyl-CoA + CO2 + Na+[side 2]	Methylmalonyl-CoA decarboxylase	7.2.4.3	MmdA	mmdA	K01604	PRU_1231		PRU_1231	PRU_1231	PRU_1231	PRU_1231	PRU_1231	PRU_1231
				MmdD	mmdD	K23352	NA		NA	NA	NA	NA	NA	NA
				MmdC	mmdC	K23351	PRU_1232, PRU_1643		NA	PRU_1232	NA	NA	PRU_1643	PRU_1643
				MmdB	mmdB	K20509	PRU_1644		NA	NA	PRU_1644	PRU_1644	PRU_1644	PRU_1644
21	2 reduced ferredoxin [iron-sulfur] cluster + NAD+ + H+ + Na+[side 1] = 2 oxidized ferredoxin [iron-sulfur] cluster + NADH + Na+[side 2]	Ferredoxin-NAD+ oxidoreductase (Na+-transporting)	7.2.1.2	RnfABCDEF	rnfA	K03617	PRU_0809		NA	NA	NA	NA	NA	NA
					rnfB	COG2878	PRU_0804		NA	NA	PRU_0804	PRU_0804	PRU_0804	PRU_0804
					rnfC	K03615	PRU_0805		NA	NA	PRU_0805	PRU_0805	PRU_0805	PRU_0805
					rnfD	K03614	PRU_0806		NA	NA	NA	NA	NA	NA
					rnfE	K03613	PRU_0808		NA	NA	NA	NA	NA	NA
					rnfG	K03612	PRU_0807		NA	NA	PRU_0807	PRU_0807	PRU_0807	PRU_0807
22	NADH + H+ + ubiquinone + n Na+[side 1] = NAD+ + ubiquinol + n Na+[side 2]	NADH:ubiquinone reductase (Na+-transporting)	7.2.1.1	NqrABCDEF	nqrA	K00346	PRU_1250		PRU_1250	PRU_1250	PRU_1250	PRU_1250	PRU_1250	PRU_1250
					nqrB	K00347	PRU_1249		NA	PRU_1249	PRU_1249	PRU_1249	PRU_1249	PRU_1249
					nqrC	K00348	PRU_1248		NA	PRU_1248	PRU_1248	PRU_1248	PRU_1248	PRU_1248
					nqrD	K00349	PRU_1247		NA	NA	NA	NA	NA	NA
					nqrE	K00350	PRU_1246		NA	NA	NA	NA	NA	NA
					nqrF	K00351	PRU_1245		NA	PRU_1245	PRU_1245	PRU_1245	PRU_1245	PRU_1245
23	Quinone + Succinate <=> Hydroquinone + Fumarate	Fumarate reductase/succinate dehydrogenase	1.3.5.1, 1.3.5.4	SdhABC	sdhA	K00239	PRU_2432		PRU_2432	PRU_2432	PRU_2432	PRU_2432	PRU_2432	PRU_2432
					sdhB	K00240	PRU_2431		PRU_2431	PRU_2431	PRU_2431	PRU_2431	PRU_2431	PRU_2431
					sdhC	K00241	PRU_2433		NA	NA	PRU_2433	PRU_2433	NA	PRU_2433
24	ATP + H2O + 4 H+[side 1] = ADP + phosphate + 4 H+[side 2]	ATP synthase	7.1.2.2	ATPF0ABC-ATPF1ABGDE	ATPF0A	K02108	PRU_1196		NA	NA	NA	NA	NA	NA
					ATPF0B	K02109	PRU_1194		NA	NA	PRU_1194	PRU_1194	PRU_1194	PRU_1194
					ATPF0C	K02110	PRU_1195		NA	PRU_1195	PRU_1195	PRU_1195	PRU_1195	PRU_1195
					ATPF1A	K02111	PRU_1192		PRU_1192	PRU_1192	PRU_1192	PRU_1192	PRU_1192	PRU_1192
					ATPF1B	K02112	PRU_1199		PRU_1199	PRU_1199	PRU_1199	PRU_1199	PRU_1199	PRU_1199
					ATPF1G	COG0224	PRU_1191		NA	NA	PRU_1191	PRU_1191	PRU_1191	PRU_1191
					ATPF1D	K02113	PRU_1193		NA	NA	NA	PRU_1193	PRU_1193	PRU_1193
					ATPF1E	K02114	PRU_1198		NA	NA	NA	NA	NA	NA
25	D-Glyceraldehyde 3-phosphate + Orthophosphate + NADP+ <=> 3-Phospho-D-glyceroyl phosphate + NADPH + H+	D-glyceraldehyde-3-phosphate:NADP+ oxidoreductase (phosphorylating)	1.2.1.13, 1.2.1.59	Gap2	gap2	K00150, K05298	NA		NA	NA	NA	NA	NA	NA
26	(S)-Malate + NADP+ <=> Oxaloacetate + NADPH + H+	(S)-malate:NADP+ oxidoreductase	1.1.1.82	E1.1.1.82	E1.1.1.82	K00051	NA		NA	NA	NA	NA	NA	NA
27a	Pyruvate + Enzyme N6-(lipoyl)lysine <=> [Dihydrolipoyllysine-residue acetyltransferase] S-acetyldihydrolipoyllysine + CO2	Pyruvate dehydrogenase	1.2.4.1	AceE	aceE	K00163	NA		NA	NA	NA	NA	NA	NA
				PDHAB	PDHA	K00161	NA		NA	NA	NA	NA	NA	NA
					PDHB	K00162	NA		NA	NA	NA	NA	NA	NA
27b	Acetyl-CoA + Enzyme N6-(dihydrolipoyl)lysine <=> CoA + [Dihydrolipoyllysine-residue acetyltransferase] S-acetyldihydrolipoyllysin		2.3.1.12	DLAT	DLAT	K00627	NA		NA	NA	NA	NA	NA	NA
27c	Dihydrolipoamide + NAD+ <=> Lipoamide + NADH + H+		1.8.1.4	DLD	DLD	K00382	PRU_2044		NA	NA	NA	NA	NA	NA
28	2 Reduced ferredoxin + 2 H+ <=> Hydrogen + 2 Oxidized ferredoxin	Prototypical hydrogenase ([FeFe] Group A1-hydrogenase)	1.12.7.2	HydA	HydA	pfam02906	NA		NA	NA	NA	NA	NA	NA
29	Menaquinone + Hydrogen <=> Menaquinol	H2-uptake hydrogenase ([NiFe] Group 1c-hydrogenase or [NiFe] Group 1d-hydrogenase)	1.12.5.1, 1.12.99.6	HybOABC	HybA	pfam00374	NA		NA	NA	NA	NA	NA	NA
				HyaBC	hyaA	pfam00374	NA		NA	NA	NA	NA	NA	NA
30	2 Hydrogen + NAD+ + 2 Oxidized ferredoxin <=> 5 H+ + NADH + 2 Reduced ferredoxin	Bifurcating hydrogenase ([FeFe] Group A3-hydrogenase)	1.12.1.4	HydABC	hydA	pfam02906	NA		NA	NA	NA	NA	NA	NA
					hydB	pfam01512	NA		NA	NA	NA	NA	NA	NA
31	Acetyl-CoA + Formate <=> CoA + Pyruvate	Formate C-acetyltransferase	2.3.1.54	PflD	pflD	K00656	PRU_1243		NA	PRU_1243	NA	NA	PRU_1243	PRU_1243
32	Formate + Quinone <=> CO2 + Hydroquinone	Formate dehydrogenase	1.17.5.3	FdoGHI	fdoG	K00123	NA		NA	NA	NA	NA	NA	NA
					fdoH	K00124	NA		NA	NA	NA	NA	NA	NA
					fdoI	K00127	NA		NA	NA	NA	NA	NA	NA
				FdnG	fdnG	K08348	NA		NA	NA	NA	NA	NA	NA
33	Ubiquinone + 2 Reduced ferredoxin + ? H+ <=> Ubiquinol + 2 Oxididized ferredoxin + ? H+	Campylobacter-type Nuo	7.1.1._	NuoABCDEFGHIJKLMN	nuoA	COG0838	PRU_1721		NA	NA	NA	NA	NA	NA
					nuoB	K00331, K13380	PRU_1720		PRU_1720	PRU_1720	PRU_1720	PRU_1720	PRU_1720	NA
					nuoC	K00332, K13378, K13380	PRU_1719		NA	PRU_1719	PRU_1719	PRU_1719	PRU_1719	PRU_1719
					nuoD	K00333, K13378, K13380	PRU_1719		NA	PRU_1719	PRU_1719	PRU_1719	PRU_1719	PRU_1719
					nuoE	pfam16514	NA		NA	NA	NA	NA	NA	NA
					nuoF	K00335	NA		NA	NA	NA	NA	NA	NA
					nuoG	K00336	NA		NA	NA	NA	NA	NA	NA
					nuoH	K00337	PRU_1718		NA	NA	NA	NA	NA	NA
					nuoI	K00338	PRU_1717		NA	PRU_1717	NA	NA	PRU_1717	PRU_1717
					nuoJ	COG0839	PRU_1716		NA	NA	NA	NA	NA	NA
					nuoK	COG0713	PRU_1715		NA	NA	NA	NA	NA	NA
					nuoL	K00341, K15863	PRU_1714		NA	NA	NA	NA	NA	NA
					nuoM	K00342, K15863	PRU_1713		NA	NA	NA	NA	NA	NA
					nuoN	K00343	PRU_1712		NA	NA	NA	NA	NA	NA
34	Hydrogen + NAD+ <=> NADH + H+	Glutamate synthase-linked hydrogenase ([FeFe] Group A2-hydrogenase)	1.12.1.2	HydAGltA	hydA	pfam02906	NA		NA	NA	NA	NA	NA	NA
					gltA	COG0493	PRU_0699, PRU_1959		PRU_1959, PRU_0699	PRU_1959, PRU_0699	PRU_0699, PRU_1959	PRU_0699, PRU_1959	PRU_0699, PRU_1959	PRU_0699, PRU_1959
35	CO2 + Hydrogen <=> Formate	Formate dehydrogenase-linked hydrogenase ([FeFe] Group A4-hydrogenase)	1.17.98.-	HytAE1E2	hytA	pfam02906	NA		NA	NA	NA	NA	NA	NA
					hytE1	K05796	NA		NA	NA	NA	NA	NA	NA
36	2 reduced ferredoxin [iron-sulfur] cluster + NAD+ + H+ = 2 oxidized ferredoxin [iron-sulfur] cluster + NADH	Cytoplasmic ferredoxin:NAD+ oxidoreductase	1.18.1.3	Bcd-EtfAB	bcd	K00248	NA		NA	NA	NA	NA	NA	NA
					etfB	K03521	PRU_2037		PRU_2037	PRU_2037	NA	PRU_2037	NA	PRU_2037
					etfA	K03522	PRU_2036		PRU_2036	PRU_2036	NA	PRU_2036	PRU_2036	PRU_2036
37	(S)-Methylmalonyl-CoA + Pyruvate <=> Propanoyl-CoA + Oxaloacetate	Methylmalonyl-CoA carboxytransferase	2.1.3.1	E2.1.3.1-5S	E2.1.3.1-5S	K03416	NA		NA	NA	NA	NA	NA	NA		Alternate to methylmalonyl-CoA decarboxylase and phosphoenolpyruvate carboxykinase (ATP)
				E2.1.3.1-12S	E2.1.3.1-12S	K17489	NA		NA	NA	NA	NA	NA	NA		Alternate to methylmalonyl-CoA decarboxylase and phosphoenolpyruvate carboxykinase (ATP)
38	Diphosphate + D-Fructose 6-phosphate <=> Orthophosphate + D-Fructose 1,6-bisphosphate	Diphosphate--fructose-6-phosphate 1-phosphotransferase	2.7.1.90	Pfp	pfp	K00895	PRU_0792		PRU_0792	PRU_0792	PRU_0792	PRU_0792	PRU_0792	PRU_0792		Alternate to 6-phosphofructokinase
39	ATP + Pyruvate + Orthophosphate <=> AMP + Phosphoenolpyruvate + Diphosphate	Pyruvate, phosphate dikinase	2.7.9.1	PpdK	ppdK	K01006	PRU_1512		PRU_1512	PRU_1512	PRU_1512	PRU_1512	PRU_1512	PRU_1512		Alternate to pyruvate kinase
40	diphosphate + H2O + Na+[side 1] = 2 phosphate + Na+[side 2]	H+-pyrophosphatase	7.1.3.2	HppA	hppA	K15987	PRU_0830		NA	NA	NA	PRU_0830	NA	PRU_0830		Involved in forming pyrophosphate for diphosphate�fructose-6-phosphate 1-phosphotransferase and pyruvate, phosphate dikinase
41	ATP + Acetate + CoA <=> AMP + Diphosphate + Acetyl-CoA	Acetate--CoA ligase	6.2.1.1	ACSS	ACSS	K01895	PRU_2205		NA	PRU_2205	PRU_2205	NA	PRU_2205	NA		Alternate to acetate kinase and phosphate acetyltransferase
42	Butanoyl-CoA + Orthophosphate <=> CoA + Butanoylphosphate	Phosphate butyryltransferase	2.3.1.19	Ptb	ptb	K00634	PRU_2350		PRU_2350	PRU_2350	NA	PRU_2350	NA	NA		Involved in forming butyrate
43	ATP + Butanoic acid <=> ADP + Butanoylphosphate	Butyrate kinase	2.7.2.7	Buk	buk	K00929	PRU_2349		NA	NA	NA	NA	NA	NA		Involved in forming butyrate

## Sheet: Table S5
Table S5. Full list of proteins identified in Prevotella brevis GA33 using proteomics and data-dependent acquisition (DDA)
Sample	Type	Accession	Molecular Weight	E-value	Spectra	Sequences	Coverage
1	cell extract	>2558270495T433DRAFT_02421 gap glyceraldehyde 3-phosphate dehydrogenase [Prevotella brevis ATCC 19188 : T433DRAFT_scaffold00018.18]	36401.6	0	302	55	1
1	cell extract	>2558269612T433DRAFT_01536 tuf elongation factor Tu [Prevotella brevis ATCC 19188 : T433DRAFT_scaffold00009.9]	43517.1	0	295	79	0.9975
1	cell extract	>2558268985T433DRAFT_00909 nifJ pyruvate-ferredoxin/flavodoxin oxidoreductase [Prevotella brevis ATCC 19188 : T433DRAFT_scaffold00005.5]	131424	0	275	116	0.7072
1	cell extract	>2558270671T433DRAFT_02597 ppdK pyruvate phosphate dikinase [Prevotella brevis ATCC 19188 : T433DRAFT_scaffold00020.20]	99700.2	0	274	111	0.6612
1	cell extract	>2558270657T433DRAFT_02583 pgk phosphoglycerate kinase [Prevotella brevis ATCC 19188 : T433DRAFT_scaffold00020.20]	44170.8	0	268	92	0.9409
1	cell extract	>2558270245T433DRAFT_02171 translation elongation factor 2 (EF-2/EF-G) [Prevotella brevis ATCC 19188 : T433DRAFT_scaffold00015.15]	80297.4	0	242	84	0.7205
1	cell extract	>2558269621T433DRAFT_01545 rpoC DNA-directed RNA polymerase subunit beta' [Prevotella brevis ATCC 19188 : T433DRAFT_scaffold00009.9]	160195	0	212	112	0.587
1	cell extract	>2558269631T433DRAFT_01555 rplB large subunit ribosomal protein L2 [Prevotella brevis ATCC 19188 : T433DRAFT_scaffold00009.9]	29706.9	0	207	78	0.8
1	cell extract	>2558269672T433DRAFT_01596 Ig-like domain (group 2) [Prevotella brevis ATCC 19188 : T433DRAFT_scaffold00009.9]	76224.2	0	189	41	0.6842
1	cell extract	>2558270019T433DRAFT_01945 galK galactokinase [Prevotella brevis ATCC 19188 : T433DRAFT_scaffold00012.12]	43137.1	0	188	60	0.8144
1	cell extract	>2558269625T433DRAFT_01549 fusA elongation factor G [Prevotella brevis ATCC 19188 : T433DRAFT_scaffold00009.9]	78190	0	187	77	0.7105
1	cell extract	>2558268640T433DRAFT_00564 polyribonucleotide nucleotidyltransferase [Prevotella brevis ATCC 19188 : T433DRAFT_scaffold00003.3]	87740.2	0	168	60	0.5242
1	cell extract	>2558270122T433DRAFT_02048 pckA phosphoenolpyruvate carboxykinase (ATP) [Prevotella brevis ATCC 19188 : T433DRAFT_scaffold00013.13]	59319.8	0	149	66	0.7821
1	cell extract	>2558268351T433DRAFT_00274 fba fructose-bisphosphate aldolase, class II [Prevotella brevis ATCC 19188 : T433DRAFT_scaffold00002.2]	36709.4	0	143	49	0.7126
1	cell extract	>2558269677T433DRAFT_01601 beta-glucosidase [Prevotella brevis ATCC 19188 : T433DRAFT_scaffold00009.9]	81639.4	0	124	69	0.7383
1	cell extract	>2558269620T433DRAFT_01544 rpoB DNA-directed RNA polymerase subunit beta [Prevotella brevis ATCC 19188 : T433DRAFT_scaffold00009.9]	142200	0	121	64	0.5102
1	cell extract	>2558269027T433DRAFT_00951 transketolase (EC 2.2.1.1) [Prevotella brevis ATCC 19188 : T433DRAFT_scaffold00005.5]	72683.3	0	118	58	0.5597
1	cell extract	>2558269504T433DRAFT_01428 Glycosyl-hydrolase 97 C-terminal, oligomerisation [Prevotella brevis ATCC 19188 : T433DRAFT_scaffold00008.8]	83439	0	116	55	0.5447
1	cell extract	>2558269426T433DRAFT_01350 GGGtGRT protein [Prevotella brevis ATCC 19188 : T433DRAFT_scaffold00007.7]	36141.3	2.61e-302	115	41	0.7864
1	cell extract	>2558269628T433DRAFT_01552 rplC large subunit ribosomal protein L3 [Prevotella brevis ATCC 19188 : T433DRAFT_scaffold00009.9]	21714.1	1.61e-284	109	41	0.8186
1	cell extract	>2558269623T433DRAFT_01547 rpsL SSU ribosomal protein S12P [Prevotella brevis ATCC 19188 : T433DRAFT_scaffold00009.9]	14146.8	2.24e-263	108	45	0.9286
1	cell extract	>2558269736T433DRAFT_01660 gdhA glutamate dehydrogenase (NAD/NADP) (EC 1.4.1.3) [Prevotella brevis ATCC 19188 : T433DRAFT_scaffold00010.10]	49181.7	0	107	58	0.9236
1	cell extract	>2558268727T433DRAFT_00651 molecular chaperone DnaK [Prevotella brevis ATCC 19188 : T433DRAFT_scaffold00004.4]	68091.5	0	104	63	0.538
1	cell extract	>2558269427T433DRAFT_01351 NifU homolog involved in Fe-S cluster formation [Prevotella brevis ATCC 19188 : T433DRAFT_scaffold00007.7]	25126.6	1.29e-245	104	31	0.9142
1	cell extract	>2558269980T433DRAFT_01906 Acetyl-CoA carboxylase, carboxyltransferase component [Prevotella brevis ATCC 19188 : T433DRAFT_scaffold00012.12]	57050.7	0	102	54	0.6315
1	cell extract	>2558268583T433DRAFT_00506 Leucine rich repeat-containing protein [Prevotella brevis ATCC 19188 : T433DRAFT_scaffold00003.3]	45829.4	1.96e-177	101	23	0.5597
1	cell extract	>2558270682T433DRAFT_02608 glyA glycine hydroxymethyltransferase [Prevotella brevis ATCC 19188 : T433DRAFT_scaffold00020.20]	46772.9	0	100	41	0.723
1	cell extract	>2558269647T433DRAFT_01571 rplO LSU ribosomal protein L15P [Prevotella brevis ATCC 19188 : T433DRAFT_scaffold00009.9]	15684.6	3.16e-199	98	37	0.8716
1	cell extract	>2558268568T433DRAFT_00491 DNA-binding protein HU-beta [Prevotella brevis ATCC 19188 : T433DRAFT_scaffold00003.3]	9111.15	0	94	49	1
1	cell extract	>2558269475T433DRAFT_01399 Outer membrane protein and related peptidoglycan-associated (lipo)proteins [Prevotella brevis ATCC 19188 : T433DRAFT_scaffold00008.8]	41524.4	1.51e-299	94	44	0.4735
1	cell extract	>2558268639T433DRAFT_00563 hypothetical protein [Prevotella brevis ATCC 19188 : T433DRAFT_scaffold00003.3]	130269	0	93	44	0.365
1	cell extract	>2558270021T433DRAFT_01947 aldose 1-epimerase [Prevotella brevis ATCC 19188 : T433DRAFT_scaffold00012.12]	40126.1	1.52e-226	91	38	0.6033
1	cell extract	>2558270458T433DRAFT_02384 pyruvate carboxylase subunit B [Prevotella brevis ATCC 19188 : T433DRAFT_scaffold00017.17]	65622	8.06e-242	91	49	0.4764
1	cell extract	>2558269629T433DRAFT_01553 large subunit ribosomal protein L4 [Prevotella brevis ATCC 19188 : T433DRAFT_scaffold00009.9]	23029.4	2.41e-294	90	50	1
1	cell extract	>2558269676T433DRAFT_01600 beta-glucosidase [Prevotella brevis ATCC 19188 : T433DRAFT_scaffold00009.9]	80499.6	4.87e-299	90	46	0.4587
1	cell extract	>2558268841T433DRAFT_00765 diaminopimelate dehydrogenase [Prevotella brevis ATCC 19188 : T433DRAFT_scaffold00004.4]	32643.6	6.88e-233	90	25	0.7926
1	cell extract	>2558269723T433DRAFT_01647 small subunit ribosomal protein S16 [Prevotella brevis ATCC 19188 : T433DRAFT_scaffold00010.10]	18936.9	0	88	45	0.9602
1	cell extract	>2558269063T433DRAFT_00987 pyrophosphate-dependent phosphofructokinase (EC 2.7.1.90) [Prevotella brevis ATCC 19188 : T433DRAFT_scaffold00005.5]	59520.2	9.07e-297	88	40	0.6239
1	cell extract	>2558269813T433DRAFT_01737 preprotein translocase subunit SecA [Prevotella brevis ATCC 19188 : T433DRAFT_scaffold00010.10]	127911	0	86	57	0.3843
1	cell extract	>2558270169T433DRAFT_02095 succinate dehydrogenase subunit A [Prevotella brevis ATCC 19188 : T433DRAFT_scaffold00014.14]	73518.8	2.58e-273	86	40	0.519
1	cell extract	>2558270337T433DRAFT_02263 serC phosphoserine aminotransferase apoenzyme [Prevotella brevis ATCC 19188 : T433DRAFT_scaffold00015.15]	39215.9	1.44e-243	86	38	0.6817
1	cell extract	>2558269633T433DRAFT_01557 rplV large subunit ribosomal protein L22 [Prevotella brevis ATCC 19188 : T433DRAFT_scaffold00009.9]	15423.3	4.67e-198	83	36	0.9704
1	cell extract	>2558269480T433DRAFT_01404 guaB IMP dehydrogenase [Prevotella brevis ATCC 19188 : T433DRAFT_scaffold00008.8]	52780.3	3.71e-288	81	39	0.8033
1	cell extract	>2558269617T433DRAFT_01541 rplA LSU ribosomal protein L1P [Prevotella brevis ATCC 19188 : T433DRAFT_scaffold00009.9]	24632.2	6.07e-274	81	44	0.9261
1	cell extract	>2558269638T433DRAFT_01562 rplN LSU ribosomal protein L14P [Prevotella brevis ATCC 19188 : T433DRAFT_scaffold00009.9]	13126.2	1.02e-246	80	41	1
1	cell extract	>2558268257T433DRAFT_00179 fabF 3-oxoacyl-[acyl-carrier-protein] synthase II [Prevotella brevis ATCC 19188 : T433DRAFT_scaffold00001.1]	44895.3	1.75e-246	80	30	0.6571
1	cell extract	>2558269528T433DRAFT_01452 rplM LSU ribosomal protein L13P [Prevotella brevis ATCC 19188 : T433DRAFT_scaffold00008.8]	17259.2	1.85e-255	79	34	0.9477
1	cell extract	>2558268354T433DRAFT_00277 cysK cysteine synthase A [Prevotella brevis ATCC 19188 : T433DRAFT_scaffold00002.2]	33465.6	2.8e-182	79	32	0.5873
1	cell extract	>2558268584T433DRAFT_00507 Glycosyl-hydrolase 97 C-terminal, oligomerisation [Prevotella brevis ATCC 19188 : T433DRAFT_scaffold00003.3]	80442.3	1.41e-269	78	46	0.5599
1	cell extract	>2558269395T433DRAFT_01319 glutamate synthase (NADPH/NADH) small chain [Prevotella brevis ATCC 19188 : T433DRAFT_scaffold00007.7]	85713.1	1.81e-295	78	50	0.5599
1	cell extract	>2558268548T433DRAFT_00471 HlyD family secretion protein [Prevotella brevis ATCC 19188 : T433DRAFT_scaffold00003.3]	40603.5	2.55e-219	76	25	0.5027
1	cell extract	>2558269666T433DRAFT_01590 TonB-linked outer membrane protein, SusC/RagA family [Prevotella brevis ATCC 19188 : T433DRAFT_scaffold00009.9]	116035	6.53e-231	75	29	0.3583
1	cell extract	>2558269616T433DRAFT_01540 rplK LSU ribosomal protein L11P [Prevotella brevis ATCC 19188 : T433DRAFT_scaffold00009.9]	15419.1	1e-208	74	28	0.8973
1	cell extract	>2558270479T433DRAFT_02405 chemotaxis protein MotB [Prevotella brevis ATCC 19188 : T433DRAFT_scaffold00017.17]	31740.4	8.42e-264	73	34	0.7747
1	cell extract	>2558270009T433DRAFT_01935 carbamoyl-phosphate synthase large subunit [Prevotella brevis ATCC 19188 : T433DRAFT_scaffold00012.12]	119781	8.34e-209	72	39	0.2925
1	cell extract	>2558268842T433DRAFT_00766 etfB electron transfer flavoprotein beta subunit [Prevotella brevis ATCC 19188 : T433DRAFT_scaffold00004.4]	30853.2	4.09e-237	72	33	0.8276
1	cell extract	>2558269008T433DRAFT_00932 purA Adenylosuccinate synthetase [Prevotella brevis ATCC 19188 : T433DRAFT_scaffold00005.5]	46978.9	7.86e-221	71	38	0.7318
1	cell extract	>2558269927T433DRAFT_01853 groL chaperonin GroEL [Prevotella brevis ATCC 19188 : T433DRAFT_scaffold00011.11]	58076.9	2.43e-286	71	39	0.7569
1	cell extract	>2558268553T433DRAFT_00476 zinc protease [Prevotella brevis ATCC 19188 : T433DRAFT_scaffold00003.3]	106257	4.78e-241	71	36	0.3762
1	cell extract	>2558269645T433DRAFT_01569 rpsE small subunit ribosomal protein S5 [Prevotella brevis ATCC 19188 : T433DRAFT_scaffold00009.9]	17372.5	3.19e-205	70	25	0.7679
1	cell extract	>2558268554T433DRAFT_00477 2-oxoglutarate ferredoxin oxidoreductase subunit beta [Prevotella brevis ATCC 19188 : T433DRAFT_scaffold00003.3]	36575.1	1.35e-203	70	31	0.6228
1	cell extract	>2558268437T433DRAFT_00360 glutamate dehydrogenase (NADP+) [Prevotella brevis ATCC 19188 : T433DRAFT_scaffold00002.2]	48779.4	8.96e-257	70	39	0.7191
1	cell extract	>2558269919T433DRAFT_01845 asd aspartate-semialdehyde dehydrogenase [Prevotella brevis ATCC 19188 : T433DRAFT_scaffold00011.11]	37424.9	2.32e-210	69	28	0.7765
1	cell extract	>2558268396T433DRAFT_00319 indolepyruvate ferredoxin oxidoreductase alpha subunit [Prevotella brevis ATCC 19188 : T433DRAFT_scaffold00002.2]	58289	3.7e-235	67	28	0.6367
1	cell extract	>2558268425T433DRAFT_00348 fumarase, class I, homodimeric [Prevotella brevis ATCC 19188 : T433DRAFT_scaffold00002.2]	60373.5	1.07e-234	64	39	0.6266
1	cell extract	>2558270168T433DRAFT_02094 succinate dehydrogenase / fumarate reductase iron-sulfur subunit [Prevotella brevis ATCC 19188 : T433DRAFT_scaffold00014.14]	27767.3	2.14e-214	64	29	0.7024
1	cell extract	>2558268681T433DRAFT_00605 2-oxoglutarate ferredoxin oxidoreductase subunit alpha [Prevotella brevis ATCC 19188 : T433DRAFT_scaffold00004.4]	39257.2	1e-221	64	30	0.7361
1	cell extract	>2558269540T433DRAFT_01464 Tetratricopeptide repeat-containing protein [Prevotella brevis ATCC 19188 : T433DRAFT_scaffold00008.8]	61555.9	1.37e-235	62	38	0.4956
1	cell extract	>2558269015T433DRAFT_00939 protein of unknown function (DUF4295) [Prevotella brevis ATCC 19188 : T433DRAFT_scaffold00005.5]	5860.03	9.42e-161	61	22	0.9423
1	cell extract	>2558269724T433DRAFT_01648 atpD F-type H+-transporting ATPase subunit beta [Prevotella brevis ATCC 19188 : T433DRAFT_scaffold00010.10]	54854.4	1.05e-189	60	24	0.4961
1	cell extract	>2558270451T433DRAFT_02377 large subunit ribosomal protein L25 [Prevotella brevis ATCC 19188 : T433DRAFT_scaffold00017.17]	21306.5	3.92e-211	59	25	0.7323
1	cell extract	>2558269469T433DRAFT_01393 23S rRNA pseudouridine2605 synthase [Prevotella brevis ATCC 19188 : T433DRAFT_scaffold00008.8]	48201.2	1.36e-196	59	34	0.4894
1	cell extract	>2558270112T433DRAFT_02038 alpha-1,2-mannosidase, putative [Prevotella brevis ATCC 19188 : T433DRAFT_scaffold00013.13]	81232.6	1.39e-175	58	33	0.4117
1	cell extract	>2558268288T433DRAFT_00210 purL phosphoribosylformylglycinamidine synthase [Prevotella brevis ATCC 19188 : T433DRAFT_scaffold00002.2]	136367	7.9e-184	57	34	0.3366
1	cell extract	>2558270377T433DRAFT_02303 pta phosphate acetyltransferase [Prevotella brevis ATCC 19188 : T433DRAFT_scaffold00016.16]	35453.7	9.64e-203	57	30	0.8423
1	cell extract	>2558268353T433DRAFT_00276 pdxS pyridoxal 5'-phosphate synthase pdxS subunit [Prevotella brevis ATCC 19188 : T433DRAFT_scaffold00002.2]	31489.1	9.14e-145	56	27	0.6598
1	cell extract	>2558270408T433DRAFT_02334 hypothetical protein [Prevotella brevis ATCC 19188 : T433DRAFT_scaffold00016.16]	127345	1.18e-230	56	31	0.2962
1	cell extract	>2558269653T433DRAFT_01577 rpsD small subunit ribosomal protein S4 [Prevotella brevis ATCC 19188 : T433DRAFT_scaffold00009.9]	22912.3	4.21e-175	56	32	0.7574
1	cell extract	>2558269593T433DRAFT_01517 malate dehydrogenase [Prevotella brevis ATCC 19188 : T433DRAFT_scaffold00009.9]	35684.7	3.66e-201	56	24	0.6738
1	cell extract	>2558269624T433DRAFT_01548 rpsG SSU ribosomal protein S7P [Prevotella brevis ATCC 19188 : T433DRAFT_scaffold00009.9]	18342.6	3.01e-167	55	31	0.9937
1	cell extract	>2558269234T433DRAFT_01158 fabG 3-oxoacyl-[acyl-carrier-protein] reductase [Prevotella brevis ATCC 19188 : T433DRAFT_scaffold00006.6]	25735.1	6.42e-203	55	19	0.7184
1	cell extract	>2558268562T433DRAFT_00485 phosphoribosylaminoimidazolecarboxamide formyltransferase / IMP cyclohydrolase [Prevotella brevis ATCC 19188 : T433DRAFT_scaffold00003.3]	44085.4	2.7e-185	54	25	0.6035
1	cell extract	>2558270037T433DRAFT_01963 phosphoglucomutase [Prevotella brevis ATCC 19188 : T433DRAFT_scaffold00012.12]	64713.5	7.72e-148	53	24	0.3546
1	cell extract	>2558268472T433DRAFT_00395 purT formate-dependent phosphoribosylglycinamide formyltransferase [Prevotella brevis ATCC 19188 : T433DRAFT_scaffold00002.2]	44782.8	1.9e-178	53	27	0.4738
1	cell extract	>2558269667T433DRAFT_01591 Starch-binding associating with outer membrane [Prevotella brevis ATCC 19188 : T433DRAFT_scaffold00009.9]	59423	5.32e-203	53	32	0.4772
1	cell extract	>2558269045T433DRAFT_00969 3-hydroxyacyl-[acyl-carrier-protein] dehydratase /UDP-3-O-[3-hydroxymyristoyl] N-acetylglucosamine deacetylase [Prevotella brevis ATCC 19188 : T433DRAFT_scaffold00005.5]	51468.6	9.86e-196	52	27	0.5261
1	cell extract	>2558269509T433DRAFT_01433 Starch-binding associating with outer membrane [Prevotella brevis ATCC 19188 : T433DRAFT_scaffold00008.8]	62756.4	2.8e-149	51	27	0.4439
1	cell extract	>2558269777T433DRAFT_01701 transcription termination factor Rho [Prevotella brevis ATCC 19188 : T433DRAFT_scaffold00010.10]	70115.2	4.01e-146	51	25	0.3323
1	cell extract	>2558269626T433DRAFT_01550 rpsJ SSU ribosomal protein S10P [Prevotella brevis ATCC 19188 : T433DRAFT_scaffold00009.9]	11408.4	2.6e-138	51	24	0.7426
1	cell extract	>2558270249T433DRAFT_02175 ilvD dihydroxy-acid dehydratase [Prevotella brevis ATCC 19188 : T433DRAFT_scaffold00015.15]	64649	3.59e-193	51	34	0.4925
1	cell extract	>2558270782T433DRAFT_02708 UDP-glucose dehydrogenase [Prevotella brevis ATCC 19188 : T433DRAFT_scaffold00024.24]	48125.7	6.25e-151	51	28	0.5606
1	cell extract	>2558269643T433DRAFT_01567 rplF large subunit ribosomal protein L6 [Prevotella brevis ATCC 19188 : T433DRAFT_scaffold00009.9]	20816.4	1.98e-162	51	22	0.7672
1	cell extract	>2558268391T433DRAFT_00314 phenylacetate-CoA ligase (EC 6.2.1.30) [Prevotella brevis ATCC 19188 : T433DRAFT_scaffold00002.2]	48713.8	5.05e-145	51	24	0.4092
1	cell extract	>2558269630T433DRAFT_01554 rplW large subunit ribosomal protein L23 [Prevotella brevis ATCC 19188 : T433DRAFT_scaffold00009.9]	11282	1.95e-124	50	23	0.7755
1	cell extract	>2558269058T433DRAFT_00982 DNA gyrase subunit A [Prevotella brevis ATCC 19188 : T433DRAFT_scaffold00005.5]	95779.1	1.22e-193	50	33	0.2907
1	cell extract	>2558269257T433DRAFT_01181 pfkA 6-phosphofructokinase [Prevotella brevis ATCC 19188 : T433DRAFT_scaffold00006.6]	35360.1	3e-176	49	29	0.5631
1	cell extract	>2558268588T433DRAFT_00511 TonB-linked outer membrane protein, SusC/RagA family [Prevotella brevis ATCC 19188 : T433DRAFT_scaffold00003.3]	112176	5.1e-172	49	25	0.332
1	cell extract	>2558270035T433DRAFT_01961 Outer membrane protein OmpA [Prevotella brevis ATCC 19188 : T433DRAFT_scaffold00012.12]	22514.6	4.28e-159	49	23	0.6563
1	cell extract	>2558269526T433DRAFT_01450 small subunit ribosomal protein S2 [Prevotella brevis ATCC 19188 : T433DRAFT_scaffold00008.8]	30177.8	2.96e-195	49	34	0.6146
1	cell extract	>2558270350T433DRAFT_02276 hypothetical protein [Prevotella brevis ATCC 19188 : T433DRAFT_scaffold00016.16]	83924.6	9.86e-185	49	24	0.4407
1	cell extract	>2558269089T433DRAFT_01013 galE UDP-glucose 4-epimerase [Prevotella brevis ATCC 19188 : T433DRAFT_scaffold00005.5]	38234.8	1.28e-279	48	28	0.7515
1	cell extract	>2558270378T433DRAFT_02304 ackA acetate kinase (EC 2.7.2.1) [Prevotella brevis ATCC 19188 : T433DRAFT_scaffold00016.16]	42671.5	1.51e-150	48	27	0.4748
1	cell extract	>2558269551T433DRAFT_01475 phosphomannomutase [Prevotella brevis ATCC 19188 : T433DRAFT_scaffold00008.8]	49746.5	3.69e-185	48	29	0.5558
1	cell extract	>2558269166T433DRAFT_01090 triosephosphate isomerase [Prevotella brevis ATCC 19188 : T433DRAFT_scaffold00006.6]	70593.5	2.51e-198	47	21	0.2739
1	cell extract	>2558270653T433DRAFT_02579 beta-galactosidase [Prevotella brevis ATCC 19188 : T433DRAFT_scaffold00020.20]	120344	4.23e-149	47	27	0.2709
1	cell extract	>2558269258T433DRAFT_01182 Alpha-galactosidase [Prevotella brevis ATCC 19188 : T433DRAFT_scaffold00006.6]	99101.8	4.34e-191	47	27	0.3531
1	cell extract	>2558269635T433DRAFT_01559 rplP large subunit ribosomal protein L16 [Prevotella brevis ATCC 19188 : T433DRAFT_scaffold00009.9]	16045.7	7e-144	46	28	0.8944
1	cell extract	>2558269026T433DRAFT_00950 rpiB ribose 5-phosphate isomerase B [Prevotella brevis ATCC 19188 : T433DRAFT_scaffold00005.5]	16329.1	2.28e-110	46	14	0.6096
1	cell extract	>2558270211T433DRAFT_02137 Beta-galactosidase/beta-glucuronidase [Prevotella brevis ATCC 19188 : T433DRAFT_scaffold00014.14]	69588.4	2.9e-209	46	26	0.4639
1	cell extract	>2558270598T433DRAFT_02524 NAD(P)-dependent dehydrogenase, short-chain alcohol dehydrogenase family [Prevotella brevis ATCC 19188 : T433DRAFT_scaffold00019.19]	29069.6	6.09e-145	46	23	0.7333
1	cell extract	>2558269669T433DRAFT_01593 Glycosyl hydrolase catalytic core [Prevotella brevis ATCC 19188 : T433DRAFT_scaffold00009.9]	55956.1	1.26e-158	46	27	0.5281
1	cell extract	>2558268957T433DRAFT_00881 phenylalanyl-tRNA synthetase beta subunit [Prevotella brevis ATCC 19188 : T433DRAFT_scaffold00005.5]	91075.3	3.32e-184	46	35	0.4233
1	cell extract	>2558269464T433DRAFT_01388 guaA GMP synthase (glutamine-hydrolysing) [Prevotella brevis ATCC 19188 : T433DRAFT_scaffold00008.8]	59494.7	5.72e-140	46	27	0.3955
1	cell extract	>2558269963T433DRAFT_01889 rpmI LSU ribosomal protein L35P [Prevotella brevis ATCC 19188 : T433DRAFT_scaffold00012.12]	7458.13	3.9e-144	45	23	0.9385
1	cell extract	>2558269646T433DRAFT_01570 large subunit ribosomal protein L30 [Prevotella brevis ATCC 19188 : T433DRAFT_scaffold00009.9]	6546.75	7.8e-130	45	28	0.9828
1	cell extract	>2558270236T433DRAFT_02162 Do/DeqQ family serine protease [Prevotella brevis ATCC 19188 : T433DRAFT_scaffold00015.15]	54127.3	3.7e-179	45	21	0.3624
1	cell extract	>2558268679T433DRAFT_00603 2-oxoglutarate ferredoxin oxidoreductase subunit gamma [Prevotella brevis ATCC 19188 : T433DRAFT_scaffold00004.4]	21503.4	8.67e-163	45	19	0.9141
1	cell extract	>2558268555T433DRAFT_00478 2-oxoglutarate ferredoxin oxidoreductase subunit alpha [Prevotella brevis ATCC 19188 : T433DRAFT_scaffold00003.3]	66356.4	9.63e-185	45	27	0.4114
1	cell extract	>2558269508T433DRAFT_01432 iron complex outermembrane recepter protein [Prevotella brevis ATCC 19188 : T433DRAFT_scaffold00008.8]	111942	3.39e-197	45	24	0.224
1	cell extract	>2558268565T433DRAFT_00488 SecD/SecF fusion protein [Prevotella brevis ATCC 19188 : T433DRAFT_scaffold00003.3]	111216	1.13e-159	45	19	0.1844
1	cell extract	>2558269084T433DRAFT_01008 protein of unknown function (DUF3127) [Prevotella brevis ATCC 19188 : T433DRAFT_scaffold00005.5]	14499.1	1.4e-68	45	9	0.8209
1	cell extract	>2558270528T433DRAFT_02454 tryptophan synthase beta chain [Prevotella brevis ATCC 19188 : T433DRAFT_scaffold00018.18]	49890.8	1.1e-162	44	21	0.5661
1	cell extract	>2558269170T433DRAFT_01094 TonB-linked outer membrane protein, SusC/RagA family [Prevotella brevis ATCC 19188 : T433DRAFT_scaffold00006.6]	113730	1.61e-172	44	26	0.3158
1	cell extract	>2558270004T433DRAFT_01930 protein of unknown function (DUF4301) [Prevotella brevis ATCC 19188 : T433DRAFT_scaffold00012.12]	55670	3.6e-117	44	22	0.4529
1	cell extract	>2558268097T433DRAFT_00019 cell division protein FtsZ [Prevotella brevis ATCC 19188 : T433DRAFT_scaffold00001.1]	48598.5	6.93e-185	44	26	0.5352
1	cell extract	>2558270233T433DRAFT_02159 F5/8 type C domain-containing protein [Prevotella brevis ATCC 19188 : T433DRAFT_scaffold00015.15]	85180.2	4.52e-168	43	24	0.339
1	cell extract	>2558268390T433DRAFT_00313 phenylacetate-CoA ligase [Prevotella brevis ATCC 19188 : T433DRAFT_scaffold00002.2]	49916.1	4.88e-112	43	24	0.5767
1	cell extract	>2558269502T433DRAFT_01426 Glycosidase [Prevotella brevis ATCC 19188 : T433DRAFT_scaffold00008.8]	72204.4	8.34e-103	43	20	0.3392
1	cell extract	>2558268585T433DRAFT_00508 hypothetical protein [Prevotella brevis ATCC 19188 : T433DRAFT_scaffold00003.3]	52805.6	1.19e-127	43	16	0.2966
1	cell extract	>2558269085T433DRAFT_01009 DNA polymerase-3 subunit beta [Prevotella brevis ATCC 19188 : T433DRAFT_scaffold00005.5]	38361.2	4.11e-165	43	23	0.8046
1	cell extract	>2558270770T433DRAFT_02696 small subunit ribosomal protein S1 [Prevotella brevis ATCC 19188 : T433DRAFT_scaffold00023.23]	66506.7	3.95e-172	42	25	0.4233
1	cell extract	>2558270121T433DRAFT_02047 uracil phosphoribosyltransferase [Prevotella brevis ATCC 19188 : T433DRAFT_scaffold00013.13]	24109.2	8.35e-168	42	21	0.711
1	cell extract	>2558268139T433DRAFT_00061 NusA antitermination factor [Prevotella brevis ATCC 19188 : T433DRAFT_scaffold00001.1]	47507.3	2.37e-153	42	27	0.5394
1	cell extract	>2558269050T433DRAFT_00974 phosphoribosylformylglycinamidine cyclo-ligase [Prevotella brevis ATCC 19188 : T433DRAFT_scaffold00005.5]	42657.3	1.31e-134	42	19	0.6563
1	cell extract	>2558268317T433DRAFT_00239 Acetyl esterase/lipase [Prevotella brevis ATCC 19188 : T433DRAFT_scaffold00002.2]	51697.7	7.77e-173	42	21	0.5496
1	cell extract	>2558270531T433DRAFT_02457 thioredoxin reductase (NADPH) [Prevotella brevis ATCC 19188 : T433DRAFT_scaffold00018.18]	33613.7	2.91e-156	41	19	0.6258
1	cell extract	>2558269044T433DRAFT_00968 acyl-[acyl-carrier-protein]--UDP-N-acetylglucosamine O-acyltransferase [Prevotella brevis ATCC 19188 : T433DRAFT_scaffold00005.5]	28047.1	3.86e-129	41	17	0.5525
1	cell extract	>2558269519T433DRAFT_01443 Predicted Zn-dependent peptidases [Prevotella brevis ATCC 19188 : T433DRAFT_scaffold00008.8]	108728	5.29e-162	41	27	0.2645
1	cell extract	>2558268344T433DRAFT_00267 Putative auto-transporter adhesin, head GIN domain [Prevotella brevis ATCC 19188 : T433DRAFT_scaffold00002.2]	25349.7	7.07e-93	41	13	0.4872
1	cell extract	>2558268569T433DRAFT_00492 ribonuclease R [Prevotella brevis ATCC 19188 : T433DRAFT_scaffold00003.3]	83198.4	1.37e-143	40	29	0.326
1	cell extract	>2558268462T433DRAFT_00385 ilvE branched-chain amino acid aminotransferase [Prevotella brevis ATCC 19188 : T433DRAFT_scaffold00002.2]	38092	5.72e-119	40	20	0.5414
1	cell extract	>2558269229T433DRAFT_01153 hypothetical protein [Prevotella brevis ATCC 19188 : T433DRAFT_scaffold00006.6]	35044.3	1.26e-119	39	17	0.6102
1	cell extract	>2558268844T433DRAFT_00768 Acyl-CoA dehydrogenase [Prevotella brevis ATCC 19188 : T433DRAFT_scaffold00004.4]	64786.3	6.58e-131	39	24	0.3722
1	cell extract	>2558268958T433DRAFT_00882 DNA-binding regulatory protein, YebC/PmpR family [Prevotella brevis ATCC 19188 : T433DRAFT_scaffold00005.5]	25280.4	2.17e-115	39	17	0.5289
1	cell extract	>2558269960T433DRAFT_01886 threonyl-tRNA synthetase [Prevotella brevis ATCC 19188 : T433DRAFT_scaffold00012.12]	73951.4	1.63e-103	38	20	0.2767
1	cell extract	>2558269225T433DRAFT_01149 mreB rod shape-determining protein MreB [Prevotella brevis ATCC 19188 : T433DRAFT_scaffold00006.6]	37152	1.03e-111	38	17	0.5029
1	cell extract	>2558270279T433DRAFT_02205 Aminopeptidase C [Prevotella brevis ATCC 19188 : T433DRAFT_scaffold00015.15]	44791	9.44e-159	38	22	0.3935
1	cell extract	>2558268559T433DRAFT_00482 succinate CoA transferase [Prevotella brevis ATCC 19188 : T433DRAFT_scaffold00003.3]	54906.4	9.42e-143	38	21	0.3713
1	cell extract	>2558269639T433DRAFT_01563 LSU ribosomal protein L24P [Prevotella brevis ATCC 19188 : T433DRAFT_scaffold00009.9]	11419.4	2.4e-98	37	22	0.9619
1	cell extract	>2558270343T433DRAFT_02269 protein of unknown function (DUF4953) [Prevotella brevis ATCC 19188 : T433DRAFT_scaffold00015.15]	93633.5	1.75e-135	37	23	0.3047
1	cell extract	>2558269640T433DRAFT_01564 rplE large subunit ribosomal protein L5 [Prevotella brevis ATCC 19188 : T433DRAFT_scaffold00009.9]	20854.2	5.27e-131	37	24	0.6467
1	cell extract	>2558268774T433DRAFT_00698 dipeptidase D [Prevotella brevis ATCC 19188 : T433DRAFT_scaffold00004.4]	53669.2	2.19e-131	37	24	0.4835
1	cell extract	>2558269799T433DRAFT_01723 ribose-phosphate pyrophosphokinase [Prevotella brevis ATCC 19188 : T433DRAFT_scaffold00010.10]	33989.2	1.41e-139	37	22	0.4744
1	cell extract	>2558270285T433DRAFT_02211 Uncharacterized conserved protein YbjQ, UPF0145 family [Prevotella brevis ATCC 19188 : T433DRAFT_scaffold00015.15]	11134.7	5.24e-99	37	15	0.6476
1	cell extract	>2558270624T433DRAFT_02550 malate dehydrogenase (oxaloacetate-decarboxylating)(NADP+) [Prevotella brevis ATCC 19188 : T433DRAFT_scaffold00019.19]	85282	9.03e-131	36	25	0.374
1	cell extract	>2558269510T433DRAFT_01434 SusE outer membrane protein [Prevotella brevis ATCC 19188 : T433DRAFT_scaffold00008.8]	45757.7	1.45e-122	36	19	0.3259
1	cell extract	>2558269652T433DRAFT_01576 rpsK SSU ribosomal protein S11P [Prevotella brevis ATCC 19188 : T433DRAFT_scaffold00009.9]	13915.4	1.72e-92	35	19	0.6822
1	cell extract	>2558268857T433DRAFT_00781 aminomethyltransferase [Prevotella brevis ATCC 19188 : T433DRAFT_scaffold00004.4]	41078.6	1.66e-134	35	23	0.4481
1	cell extract	>2558270681T433DRAFT_02607 GTPase, G3E family [Prevotella brevis ATCC 19188 : T433DRAFT_scaffold00020.20]	47236.9	1.95e-109	35	13	0.3309
1	cell extract	>2558270336T433DRAFT_02262 serA D-3-phosphoglycerate dehydrogenase [Prevotella brevis ATCC 19188 : T433DRAFT_scaffold00015.15]	32395	2.04e-112	35	22	0.4098
1	cell extract	>2558270751T433DRAFT_02677 glucose-6-phosphate isomerase [Prevotella brevis ATCC 19188 : T433DRAFT_scaffold00022.22]	49555.4	5.52e-143	34	22	0.4191
1	cell extract	>2558268814T433DRAFT_00738 alaS alanyl-tRNA synthetase [Prevotella brevis ATCC 19188 : T433DRAFT_scaffold00004.4]	99921.8	4.94e-151	34	25	0.3157
1	cell extract	>2558268843T433DRAFT_00767 etfA electron transfer flavoprotein alpha subunit apoprotein [Prevotella brevis ATCC 19188 : T433DRAFT_scaffold00004.4]	37093.1	1.51e-132	34	20	0.55
1	cell extract	>2558268593T433DRAFT_00516 amidophosphoribosyltransferase (EC 2.4.2.14) [Prevotella brevis ATCC 19188 : T433DRAFT_scaffold00003.3]	55756	7.95e-132	34	23	0.4411
1	cell extract	>2558270734T433DRAFT_02660 phosphoribosylamine--glycine ligase [Prevotella brevis ATCC 19188 : T433DRAFT_scaffold00022.22]	47179.2	3.36e-124	34	17	0.3995
1	cell extract	>2558269845T433DRAFT_01769 glyS glycyl-tRNA synthetase [Prevotella brevis ATCC 19188 : T433DRAFT_scaffold00011.11]	59372.9	2.54e-128	33	20	0.384
1	cell extract	>2558270228T433DRAFT_02154 Alpha-glucosidase, glycosyl hydrolase family GH31 [Prevotella brevis ATCC 19188 : T433DRAFT_scaffold00014.14]	79632.5	2.25e-115	33	21	0.274
1	cell extract	>2558269198T433DRAFT_01122 hypothetical protein [Prevotella brevis ATCC 19188 : T433DRAFT_scaffold00006.6]	126909	1.45e-126	33	17	0.1938
1	cell extract	>2558270274T433DRAFT_02200 tryptophanyl-tRNA synthetase [Prevotella brevis ATCC 19188 : T433DRAFT_scaffold00015.15]	39363.7	5.75e-105	33	20	0.4943
1	cell extract	>2558268643T433DRAFT_00567 DNA topoisomerase-1 [Prevotella brevis ATCC 19188 : T433DRAFT_scaffold00003.3]	87999.3	1.42e-125	33	26	0.2828
1	cell extract	>2558269142T433DRAFT_01066 aspartate aminotransferase [Prevotella brevis ATCC 19188 : T433DRAFT_scaffold00006.6]	43867.1	2.32e-105	33	21	0.4836
1	cell extract	>2558270650T433DRAFT_02576 8-amino-7-oxononanoate synthase [Prevotella brevis ATCC 19188 : T433DRAFT_scaffold00020.20]	47058.2	2.09e-129	33	19	0.4489
1	cell extract	>2558268676T433DRAFT_00600 Predicted pyrophosphatase or phosphodiesterase, AlkP superfamily [Prevotella brevis ATCC 19188 : T433DRAFT_scaffold00004.4]	56532.2	3.6e-121	33	23	0.4266
1	cell extract	>2558269396T433DRAFT_01320 serS seryl-tRNA synthetase [Prevotella brevis ATCC 19188 : T433DRAFT_scaffold00007.7]	49395.1	8.77e-112	33	20	0.4305
1	cell extract	>2558269001T433DRAFT_00925 Na+-transporting NADH:ubiquinone oxidoreductase subunit A [Prevotella brevis ATCC 19188 : T433DRAFT_scaffold00005.5]	50010.9	7.8e-103	33	20	0.4075
1	cell extract	>2558269994T433DRAFT_01920 Concanavalin A-like lectin/glucanases superfamily protein [Prevotella brevis ATCC 19188 : T433DRAFT_scaffold00012.12]	101730	2.79e-131	33	23	0.2306
1	cell extract	>2558269742T433DRAFT_01666 glucokinase [Prevotella brevis ATCC 19188 : T433DRAFT_scaffold00010.10]	34055.2	7.37e-112	33	15	0.5767
1	cell extract	>2558269013T433DRAFT_00937 rpmB large subunit ribosomal protein L28 [Prevotella brevis ATCC 19188 : T433DRAFT_scaffold00005.5]	9809.19	1.56e-111	32	20	0.8621
1	cell extract	>2558269527T433DRAFT_01451 rpsI small subunit ribosomal protein S9 [Prevotella brevis ATCC 19188 : T433DRAFT_scaffold00008.8]	14487	4.34e-86	32	18	0.9766
1	cell extract	>2558268483T433DRAFT_00406 rplS LSU ribosomal protein L19P [Prevotella brevis ATCC 19188 : T433DRAFT_scaffold00003.3]	13588.6	4.09e-123	32	22	0.9008
1	cell extract	>2558268433T433DRAFT_00356 Thiol:disulfide interchange protein [Prevotella brevis ATCC 19188 : T433DRAFT_scaffold00002.2]	91929.6	8.08e-114	32	21	0.2421
1	cell extract	>2558269738T433DRAFT_01662 prfC peptide chain release factor 3 [Prevotella brevis ATCC 19188 : T433DRAFT_scaffold00010.10]	60686.6	2.46e-92	32	21	0.3478
1	cell extract	>2558269670T433DRAFT_01594 Beta-glucanase/Beta-glucan synthetase [Prevotella brevis ATCC 19188 : T433DRAFT_scaffold00009.9]	40055.3	1.78e-102	32	16	0.493
1	cell extract	>2558269731T433DRAFT_01655 atpA F-type H+-transporting ATPase subunit alpha [Prevotella brevis ATCC 19188 : T433DRAFT_scaffold00010.10]	57381.6	4.76e-153	32	24	0.5928
1	cell extract	>2558269884T433DRAFT_01810 von Willebrand factor type A domain [Prevotella brevis ATCC 19188 : T433DRAFT_scaffold00011.11]	30881.3	2.72e-119	32	14	0.4043
1	cell extract	>2558270582T433DRAFT_02508 starch phosphorylase [Prevotella brevis ATCC 19188 : T433DRAFT_scaffold00019.19]	99113.6	2.35e-85	32	16	0.1655
1	cell extract	>2558269040T433DRAFT_00964 rplU large subunit ribosomal protein L21 [Prevotella brevis ATCC 19188 : T433DRAFT_scaffold00005.5]	11780.5	2.92e-100	32	16	0.9429
1	cell extract	>2558268316T433DRAFT_00238 fructokinase [Prevotella brevis ATCC 19188 : T433DRAFT_scaffold00002.2]	32598.3	5.43e-134	32	20	0.3878
1	cell extract	>2558269055T433DRAFT_00979 purC phosphoribosylaminoimidazole-succinocarboxamide synthase (EC 6.3.2.6) [Prevotella brevis ATCC 19188 : T433DRAFT_scaffold00005.5]	36491.2	8.23e-95	32	17	0.4371
1	cell extract	>2558269270T433DRAFT_01194 typA GTP-binding protein [Prevotella brevis ATCC 19188 : T433DRAFT_scaffold00006.6]	67772.4	2.52e-106	31	20	0.4033
1	cell extract	>2558268980T433DRAFT_00904 ilvC ketol-acid reductoisomerase [Prevotella brevis ATCC 19188 : T433DRAFT_scaffold00005.5]	38450.1	2.17e-101	31	16	0.49
1	cell extract	>2558270013T433DRAFT_01939 nadC nicotinate-nucleotide pyrophosphorylase [carboxylating] [Prevotella brevis ATCC 19188 : T433DRAFT_scaffold00012.12]	32157.3	1.71e-83	31	18	0.5361
1	cell extract	>2558269039T433DRAFT_00963 rpmA large subunit ribosomal protein L27 [Prevotella brevis ATCC 19188 : T433DRAFT_scaffold00005.5]	9127.9	5.72e-112	31	17	0.8736
1	cell extract	>2558268314T433DRAFT_00236 levanase [Prevotella brevis ATCC 19188 : T433DRAFT_scaffold00002.2]	64169	1.94e-127	31	17	0.3187
1	cell extract	>2558268706T433DRAFT_00630 4-hydroxythreonine-4-phosphate dehydrogenase (EC 1.1.1.262) [Prevotella brevis ATCC 19188 : T433DRAFT_scaffold00004.4]	40458.5	6.34e-85	30	19	0.5192
1	cell extract	>2558268663T433DRAFT_00587 glucokinase [Prevotella brevis ATCC 19188 : T433DRAFT_scaffold00003.3]	39021.8	1.6e-103	30	14	0.4643
1	cell extract	>2558270600T433DRAFT_02526 Isoleucyl-tRNA synthetase [Prevotella brevis ATCC 19188 : T433DRAFT_scaffold00019.19]	129721	7.97e-120	30	23	0.2507
1	cell extract	>2558268686T433DRAFT_00610 signal recognition particle subunit FFH/SRP54 (srp54) [Prevotella brevis ATCC 19188 : T433DRAFT_scaffold00004.4]	50219.2	4.74e-98	30	20	0.4279
1	cell extract	>2558269807T433DRAFT_01731 peptidyl-prolyl cis-trans isomerase D [Prevotella brevis ATCC 19188 : T433DRAFT_scaffold00010.10]	80273.8	5.93e-72	30	17	0.2
1	cell extract	>2558269674T433DRAFT_01598 Endoglucanase Acf2 [Prevotella brevis ATCC 19188 : T433DRAFT_scaffold00009.9]	147216	1.57e-116	30	20	0.2208
1	cell extract	>2558269156T433DRAFT_01080 protein of unknown function (DUF4831) [Prevotella brevis ATCC 19188 : T433DRAFT_scaffold00006.6]	39646.6	2.97e-83	30	13	0.3064
1	cell extract	>2558269671T433DRAFT_01595 F5/8 type C domain-containing protein [Prevotella brevis ATCC 19188 : T433DRAFT_scaffold00009.9]	100591	3.27e-125	29	19	0.2149
1	cell extract	>2558269971T433DRAFT_01897 ribonucrease Y [Prevotella brevis ATCC 19188 : T433DRAFT_scaffold00012.12]	56833	3.51e-122	29	23	0.4016
1	cell extract	>2558268678T433DRAFT_00602 O-acetylhomoserine sulfhydrylase (EC 2.5.1.49) [Prevotella brevis ATCC 19188 : T433DRAFT_scaffold00004.4]	47403.5	8.93e-126	29	17	0.5047
1	cell extract	>2558269637T433DRAFT_01561 rpsQ small subunit ribosomal protein S17 [Prevotella brevis ATCC 19188 : T433DRAFT_scaffold00009.9]	10017.5	1.99e-79	29	17	0.9059
1	cell extract	>2558268608T433DRAFT_00531 tyrS tyrosyl-tRNA synthetase [Prevotella brevis ATCC 19188 : T433DRAFT_scaffold00003.3]	49086	3.08e-75	29	14	0.388
1	cell extract	>2558269484T433DRAFT_01408 trigger factor [Prevotella brevis ATCC 19188 : T433DRAFT_scaffold00008.8]	51115.2	3.43e-93	29	16	0.2965
1	cell extract	>2558268685T433DRAFT_00609 folD methylenetetrahydrofolate dehydrogenase (NADP+) / methenyltetrahydrofolate cyclohydrolase [Prevotella brevis ATCC 19188 : T433DRAFT_scaffold00004.4]	31494.3	5.9e-118	28	18	0.5514
1	cell extract	>2558270034T433DRAFT_01960 proS prolyl-tRNA synthetase [Prevotella brevis ATCC 19188 : T433DRAFT_scaffold00012.12]	56624.7	4.41e-90	28	15	0.3408
1	cell extract	>2558269074T433DRAFT_00998 replication restart DNA helicase PriA [Prevotella brevis ATCC 19188 : T433DRAFT_scaffold00005.5]	34196	1.02e-110	28	16	0.5842
1	cell extract	>2558268937T433DRAFT_00861 Winged helix-turn-helix domain (DUF2582) [Prevotella brevis ATCC 19188 : T433DRAFT_scaffold00005.5]	10563.8	4.3e-150	27	19	0.9307
1	cell extract	>2558269505T433DRAFT_01429 4-alpha-glucanotransferase [Prevotella brevis ATCC 19188 : T433DRAFT_scaffold00008.8]	102185	3.08e-85	27	17	0.2138
1	cell extract	>2558269962T433DRAFT_01888 translation initiation factor IF-3 [Prevotella brevis ATCC 19188 : T433DRAFT_scaffold00012.12]	26448.9	4.98e-110	27	21	0.7425
1	cell extract	>2558270534T433DRAFT_02460 rpmE2 large subunit ribosomal protein L31 [Prevotella brevis ATCC 19188 : T433DRAFT_scaffold00018.18]	9434.73	5.75e-68	27	13	0.9524
1	cell extract	>2558269596T433DRAFT_01520 Periplasmic component of the Tol biopolymer transport system [Prevotella brevis ATCC 19188 : T433DRAFT_scaffold00009.9]	38300.8	7.74e-99	27	17	0.4575
1	cell extract	>2558268997T433DRAFT_00921 Rubrerythrin [Prevotella brevis ATCC 19188 : T433DRAFT_scaffold00005.5]	20677	2.38e-97	27	14	0.5376
1	cell extract	>2558270113T433DRAFT_02039 enterochelin esterase [Prevotella brevis ATCC 19188 : T433DRAFT_scaffold00013.13]	43710.7	1.07e-104	27	16	0.4453
1	cell extract	>2558268103T433DRAFT_00025 UDP-N-acetylmuramoylalanine--D-glutamate ligase [Prevotella brevis ATCC 19188 : T433DRAFT_scaffold00001.1]	49659.2	8.45e-95	27	19	0.4063
1	cell extract	>2558269655T433DRAFT_01579 large subunit ribosomal protein L17 [Prevotella brevis ATCC 19188 : T433DRAFT_scaffold00009.9]	19055.1	5.57e-91	26	16	0.9017
1	cell extract	>2558268613T433DRAFT_00536 methionine adenosyltransferase [Prevotella brevis ATCC 19188 : T433DRAFT_scaffold00003.3]	46557.2	4.48e-86	26	14	0.2943
1	cell extract	>2558270809T433DRAFT_02735 Alpha-L-arabinofuranosidase [Prevotella brevis ATCC 19188 : T433DRAFT_scaffold00025.25]	91821.5	3.76e-86	26	17	0.2876
1	cell extract	>2558268081T433DRAFT_00003 Dipeptidyl aminopeptidase/acylaminoacyl peptidase [Prevotella brevis ATCC 19188 : T433DRAFT_scaffold00001.1]	91209.1	1.41e-77	26	17	0.1499
1	cell extract	>2558270736T433DRAFT_02662 long-chain fatty acid transport protein [Prevotella brevis ATCC 19188 : T433DRAFT_scaffold00022.22]	48224.9	6.96e-90	26	16	0.3021
1	cell extract	>2558269579T433DRAFT_01503 gliding motility-associated lipoprotein GldK [Prevotella brevis ATCC 19188 : T433DRAFT_scaffold00009.9]	55501.1	4.08e-85	25	13	0.2238
1	cell extract	>2558270163T433DRAFT_02089 peptidyl-dipeptidase Dcp [Prevotella brevis ATCC 19188 : T433DRAFT_scaffold00014.14]	79434.5	2.11e-112	25	16	0.2553
1	cell extract	>2558269141T433DRAFT_01065 3,4-dihydroxy 2-butanone 4-phosphate synthase / GTP cyclohydrolase II [Prevotella brevis ATCC 19188 : T433DRAFT_scaffold00006.6]	44836.5	8.9e-96	25	16	0.419
1	cell extract	>2558268124T433DRAFT_00046 gpmI phosphoglycerate mutase [Prevotella brevis ATCC 19188 : T433DRAFT_scaffold00001.1]	55343.5	2.15e-75	25	15	0.3715
1	cell extract	>2558268724T433DRAFT_00648 lys1 carboxynorspermidine dehydrogenase [Prevotella brevis ATCC 19188 : T433DRAFT_scaffold00004.4]	46670.9	3.22e-89	25	13	0.5024
1	cell extract	>2558269525T433DRAFT_01449 translation elongation factor Ts (EF-Ts) [Prevotella brevis ATCC 19188 : T433DRAFT_scaffold00008.8]	36344.7	5.94e-104	25	15	0.4488
1	cell extract	>2558268138T433DRAFT_00060 translation initiation factor IF-2 [Prevotella brevis ATCC 19188 : T433DRAFT_scaffold00001.1]	105089	6.16e-80	24	16	0.1969
1	cell extract	>2558268991T433DRAFT_00915 mutB heterodimeric methylmalonyl-CoA mutase large subunit precursor [Prevotella brevis ATCC 19188 : T433DRAFT_scaffold00005.5]	79829.2	6.86e-100	24	14	0.2413
1	cell extract	>2558270402T433DRAFT_02328 acetylornithine aminotransferase [Prevotella brevis ATCC 19188 : T433DRAFT_scaffold00016.16]	41426.3	6.51e-105	24	15	0.4773
1	cell extract	>2558269503T433DRAFT_01427 pullulanase [Prevotella brevis ATCC 19188 : T433DRAFT_scaffold00008.8]	69372	1.41e-91	24	16	0.2262
1	cell extract	>2558270502T433DRAFT_02428 (1- 4)-alpha-D-glucan synthase (ADP-glucose) [Prevotella brevis ATCC 19188 : T433DRAFT_scaffold00018.18]	47959.3	2.94e-72	24	14	0.3981
1	cell extract	>2558268632T433DRAFT_00556 SusD family protein [Prevotella brevis ATCC 19188 : T433DRAFT_scaffold00003.3]	69927.6	1.38e-62	24	15	0.1913
1	cell extract	>2558268352T433DRAFT_00275 5'-phosphate synthase pdxT subunit [Prevotella brevis ATCC 19188 : T433DRAFT_scaffold00002.2]	20003.4	8.69e-120	24	15	0.7541
1	cell extract	>2558269654T433DRAFT_01578 rpoA DNA-directed RNA polymerase subunit alpha [Prevotella brevis ATCC 19188 : T433DRAFT_scaffold00009.9]	37572.5	7.9e-105	24	13	0.5152
1	cell extract	>2558270414T433DRAFT_02340 hypothetical protein [Prevotella brevis ATCC 19188 : T433DRAFT_scaffold00017.17]	87585.5	1.26e-117	24	22	0.268
1	cell extract	>2558268422T433DRAFT_00345 myo-inositol-1-phosphate synthase [Prevotella brevis ATCC 19188 : T433DRAFT_scaffold00002.2]	49850.9	3.05e-88	23	14	0.2647
1	cell extract	>2558270538T433DRAFT_02464 Predicted extracellular nuclease [Prevotella brevis ATCC 19188 : T433DRAFT_scaffold00018.18]	38932.8	6.93e-93	23	16	0.4754
1	cell extract	>2558268700T433DRAFT_00624 serine O-acetyltransferase [Prevotella brevis ATCC 19188 : T433DRAFT_scaffold00004.4]	34061.1	6.88e-74	23	12	0.4408
1	cell extract	>2558268246T433DRAFT_00168 Predicted Zn-dependent peptidases [Prevotella brevis ATCC 19188 : T433DRAFT_scaffold00001.1]	55606.5	1.5e-68	23	14	0.3485
1	cell extract	>2558269753T433DRAFT_01677 MoxR-like ATPase [Prevotella brevis ATCC 19188 : T433DRAFT_scaffold00010.10]	36912.6	1.29e-70	23	16	0.4834
1	cell extract	>2558269675T433DRAFT_01599 Beta-glucanase/Beta-glucan synthetase [Prevotella brevis ATCC 19188 : T433DRAFT_scaffold00009.9]	31398.9	1.13e-51	23	9	0.2679
1	cell extract	>2558268699T433DRAFT_00623 glutamine synthetase [Prevotella brevis ATCC 19188 : T433DRAFT_scaffold00004.4]	84732.1	8.4e-60	23	12	0.2155
1	cell extract	>2558269803T433DRAFT_01727 starch synthase [Prevotella brevis ATCC 19188 : T433DRAFT_scaffold00010.10]	33323.1	1.87e-99	23	14	0.5675
1	cell extract	>2558270014T433DRAFT_01940 Dipeptidase [Prevotella brevis ATCC 19188 : T433DRAFT_scaffold00012.12]	60995.3	1.23e-111	23	16	0.3421
1	cell extract	>2558268510T433DRAFT_00433 ribonucleoside-triphosphate reductase class III catalytic subunit [Prevotella brevis ATCC 19188 : T433DRAFT_scaffold00003.3]	84371.9	3.12e-98	23	18	0.2809
1	cell extract	>2558268395T433DRAFT_00318 indolepyruvate ferredoxin oxidoreductase beta subunit [Prevotella brevis ATCC 19188 : T433DRAFT_scaffold00002.2]	20479.8	8.55e-74	23	13	0.379
1	cell extract	>2558269086T433DRAFT_01010 DNA polymerase-3 subunit epsilon [Prevotella brevis ATCC 19188 : T433DRAFT_scaffold00005.5]	32797.2	6.55e-73	23	14	0.3951
1	cell extract	>2558268800T433DRAFT_00724 hypothetical protein [Prevotella brevis ATCC 19188 : T433DRAFT_scaffold00004.4]	46876.1	1.2e-94	23	13	0.3626
1	cell extract	>2558268188T433DRAFT_00110 GH3 auxin-responsive promoter [Prevotella brevis ATCC 19188 : T433DRAFT_scaffold00001.1]	57083.7	6.74e-55	22	11	0.2495
1	cell extract	>2558269651T433DRAFT_01575 rpsM SSU ribosomal protein S13P [Prevotella brevis ATCC 19188 : T433DRAFT_scaffold00009.9]	14068.7	6.8e-65	22	16	0.6508
1	cell extract	>2558269009T433DRAFT_00933 histidyl-tRNA synthetase [Prevotella brevis ATCC 19188 : T433DRAFT_scaffold00005.5]	50967.6	1.07e-51	22	15	0.2687
1	cell extract	>2558268364T433DRAFT_00287 glutamate-1-semialdehyde 2,1-aminomutase [Prevotella brevis ATCC 19188 : T433DRAFT_scaffold00002.2]	45972.3	6.02e-113	22	18	0.4202
1	cell extract	>2558269193T433DRAFT_01117 alpha-1,2-mannosidase, putative [Prevotella brevis ATCC 19188 : T433DRAFT_scaffold00006.6]	85994.7	5.66e-74	22	18	0.2835
1	cell extract	>2558269802T433DRAFT_01726 pantothenate synthetase (EC 6.3.2.1) [Prevotella brevis ATCC 19188 : T433DRAFT_scaffold00010.10]	32243.3	1.9e-58	22	14	0.3979
1	cell extract	>2558268479T433DRAFT_00402 Ig-like domain (group 2) [Prevotella brevis ATCC 19188 : T433DRAFT_scaffold00003.3]	112220	3.25e-87	22	17	0.2053
1	cell extract	>2558268507T433DRAFT_00430 tRNA-2-methylthio-N6-dimethylallyladenosine synthase [Prevotella brevis ATCC 19188 : T433DRAFT_scaffold00003.3]	49192.8	3.36e-57	22	15	0.3318
1	cell extract	>2558269514T433DRAFT_01438 alpha-amylase [Prevotella brevis ATCC 19188 : T433DRAFT_scaffold00008.8]	74607.5	2.87e-80	22	16	0.2798
1	cell extract	>2558270057T433DRAFT_01983 carbamoyl-phosphate synthase small subunit [Prevotella brevis ATCC 19188 : T433DRAFT_scaffold00012.12]	40310.5	5.03e-88	21	13	0.3788
1	cell extract	>2558269450T433DRAFT_01374 hypothetical protein [Prevotella brevis ATCC 19188 : T433DRAFT_scaffold00008.8]	33934.8	2.71e-54	21	14	0.3729
1	cell extract	>2558268181T433DRAFT_00103 Peptidase S46 [Prevotella brevis ATCC 19188 : T433DRAFT_scaffold00001.1]	79635.6	9.95e-71	21	14	0.2391
1	cell extract	>2558268092T433DRAFT_00014 gyrB DNA gyrase subunit B (EC 5.99.1.3) [Prevotella brevis ATCC 19188 : T433DRAFT_scaffold00001.1]	73843.1	1.33e-80	21	15	0.3617
1	cell extract	>2558269824T433DRAFT_01748 dipeptidase D [Prevotella brevis ATCC 19188 : T433DRAFT_scaffold00010.10]	54008.7	5.76e-69	21	10	0.2671
1	cell extract	>2558269735T433DRAFT_01659 hypothetical protein [Prevotella brevis ATCC 19188 : T433DRAFT_scaffold00010.10]	62761.7	1.55e-72	21	14	0.3267
1	cell extract	>2558268289T433DRAFT_00211 alanine racemase [Prevotella brevis ATCC 19188 : T433DRAFT_scaffold00002.2]	92497.7	7.48e-71	21	17	0.2747
1	cell extract	>2558268597T433DRAFT_00520 Peroxiredoxin [Prevotella brevis ATCC 19188 : T433DRAFT_scaffold00003.3]	36143.3	1.13e-64	20	14	0.5429
1	cell extract	>2558270586T433DRAFT_02512 large subunit ribosomal protein L9 [Prevotella brevis ATCC 19188 : T433DRAFT_scaffold00019.19]	20098.7	1.15e-64	20	13	0.3316
1	cell extract	>2558269391T433DRAFT_01315 uridine phosphorylase [Prevotella brevis ATCC 19188 : T433DRAFT_scaffold00007.7]	32371.9	6.29e-72	20	11	0.3711
1	cell extract	>2558268675T433DRAFT_00599 hypothetical protein [Prevotella brevis ATCC 19188 : T433DRAFT_scaffold00004.4]	49760.1	6.85e-82	20	13	0.4132
1	cell extract	>2558269702T433DRAFT_01626 thioredoxin [Prevotella brevis ATCC 19188 : T433DRAFT_scaffold00009.9]	11690.9	1.6e-66	20	10	0.6635
1	cell extract	>2558268768T433DRAFT_00692 hypothetical protein [Prevotella brevis ATCC 19188 : T433DRAFT_scaffold00004.4]	26185.8	4.11e-56	20	11	0.2489
1	cell extract	>2558270387T433DRAFT_02313 rpmH LSU ribosomal protein L34P [Prevotella brevis ATCC 19188 : T433DRAFT_scaffold00016.16]	6095.35	1.78e-56	19	13	0.7451
1	cell extract	>2558269455T433DRAFT_01379 beta-galactosidase [Prevotella brevis ATCC 19188 : T433DRAFT_scaffold00008.8]	118278	1.51e-62	19	15	0.1398
1	cell extract	>2558268587T433DRAFT_00510 Starch-binding associating with outer membrane [Prevotella brevis ATCC 19188 : T433DRAFT_scaffold00003.3]	67820.2	2.98e-67	19	15	0.2976
1	cell extract	>2558268169T433DRAFT_00091 alpha-mannosidase [Prevotella brevis ATCC 19188 : T433DRAFT_scaffold00001.1]	134719	3.48e-61	19	13	0.1799
1	cell extract	>2558270427T433DRAFT_02353 glucokinase [Prevotella brevis ATCC 19188 : T433DRAFT_scaffold00017.17]	35414.9	1.05e-72	19	10	0.5443
1	cell extract	>2558268280T433DRAFT_00202 tRNA threonylcarbamoyladenosine biosynthesis protein TsaB [Prevotella brevis ATCC 19188 : T433DRAFT_scaffold00002.2]	25563.9	4.96e-62	19	11	0.476
1	cell extract	>2558270099T433DRAFT_02025 Fimbrillin-like [Prevotella brevis ATCC 19188 : T433DRAFT_scaffold00013.13]	50448.3	1.25e-62	19	11	0.2588
1	cell extract	>2558270120T433DRAFT_02046 beta-galactosidase [Prevotella brevis ATCC 19188 : T433DRAFT_scaffold00013.13]	93073.6	1.58e-79	19	14	0.1707
1	cell extract	>2558269898T433DRAFT_01824 Glycosyl hydrolase family 115 [Prevotella brevis ATCC 19188 : T433DRAFT_scaffold00011.11]	91851.9	1.34e-80	19	13	0.2491
1	cell extract	>2558269511T433DRAFT_01435 hypothetical protein [Prevotella brevis ATCC 19188 : T433DRAFT_scaffold00008.8]	43808.5	3.7e-66	19	12	0.5141
1	cell extract	>2558270257T433DRAFT_02183 short chain dehydrogenase [Prevotella brevis ATCC 19188 : T433DRAFT_scaffold00015.15]	26848	9.35e-81	19	10	0.3227
1	cell extract	>2558268458T433DRAFT_00381 Leucine rich repeat-containing protein [Prevotella brevis ATCC 19188 : T433DRAFT_scaffold00002.2]	62616.9	4.86e-70	19	13	0.2193
1	cell extract	>2558269226T433DRAFT_01150 phosphoribosylaminoimidazolecarboxamide formyltransferase / IMP cyclohydrolase [Prevotella brevis ATCC 19188 : T433DRAFT_scaffold00006.6]	21825.4	1.23e-49	18	12	0.5685
1	cell extract	>2558269148T433DRAFT_01072 Tetratricopeptide repeat-containing protein [Prevotella brevis ATCC 19188 : T433DRAFT_scaffold00006.6]	53257.8	5.48e-77	18	12	0.2842
1	cell extract	>2558269155T433DRAFT_01079 alpha-1,2-mannosidase, putative [Prevotella brevis ATCC 19188 : T433DRAFT_scaffold00006.6]	117407	1.65e-69	18	13	0.1107
1	cell extract	>2558268133T433DRAFT_00055 Fe-S cluster assembly protein SufD [Prevotella brevis ATCC 19188 : T433DRAFT_scaffold00001.1]	51237.6	8.54e-68	18	12	0.3947
1	cell extract	>2558268764T433DRAFT_00688 Glycosyl hydrolase family 115 [Prevotella brevis ATCC 19188 : T433DRAFT_scaffold00004.4]	110648	6.58e-80	18	15	0.2086
1	cell extract	>2558269267T433DRAFT_01191 S-adenosylmethionine:tRNA ribosyltransferase-isomerase [Prevotella brevis ATCC 19188 : T433DRAFT_scaffold00006.6]	43606.5	2.54e-68	18	10	0.329
1	cell extract	>2558269460T433DRAFT_01384 hypothetical protein [Prevotella brevis ATCC 19188 : T433DRAFT_scaffold00008.8]	31461	3.85e-57	18	15	0.5282
1	cell extract	>2558270388T433DRAFT_02314 efp elongation factor P [Prevotella brevis ATCC 19188 : T433DRAFT_scaffold00016.16]	21361	1.54e-46	18	10	0.3404
1	cell extract	>2558268689T433DRAFT_00613 cytidylate kinase [Prevotella brevis ATCC 19188 : T433DRAFT_scaffold00004.4]	23941.8	1.44e-57	18	12	0.5598
1	cell extract	>2558269775T433DRAFT_01699 2-keto-3-deoxy-phosphogluconate aldolase (EC 4.1.2.14) [Prevotella brevis ATCC 19188 : T433DRAFT_scaffold00010.10]	24048.2	3.08e-78	18	14	0.6532
1	cell extract	>2558268865T433DRAFT_00789 Regulator of protease activity HflC, stomatin/prohibitin superfamily [Prevotella brevis ATCC 19188 : T433DRAFT_scaffold00004.4]	35395.6	1.46e-85	18	11	0.3722
1	cell extract	>2558268704T433DRAFT_00628 SpoIID/LytB domain protein [Prevotella brevis ATCC 19188 : T433DRAFT_scaffold00004.4]	141093	3.31e-74	18	12	0.1565
1	cell extract	>2558269390T433DRAFT_01314 L-threonine aldolase [Prevotella brevis ATCC 19188 : T433DRAFT_scaffold00007.7]	38513.9	4.72e-77	18	8	0.2936
1	cell extract	>2558270585T433DRAFT_02511 rpsR small subunit ribosomal protein S18 [Prevotella brevis ATCC 19188 : T433DRAFT_scaffold00019.19]	10465.8	5.26e-62	17	12	0.8636
1	cell extract	>2558270784T433DRAFT_02710 GDPmannose 4,6-dehydratase [Prevotella brevis ATCC 19188 : T433DRAFT_scaffold00024.24]	42416.6	6.46e-66	17	11	0.2553
1	cell extract	>2558268726T433DRAFT_00650 hypothetical protein [Prevotella brevis ATCC 19188 : T433DRAFT_scaffold00004.4]	50311.2	5.92e-72	17	13	0.2896
1	cell extract	>2558269176T433DRAFT_01100 membrane fusion protein, multidrug efflux system [Prevotella brevis ATCC 19188 : T433DRAFT_scaffold00006.6]	41325.4	6.86e-56	17	11	0.3393
1	cell extract	>2558270053T433DRAFT_01979 ketopantoate hydroxymethyltransferase (EC 2.1.2.11) [Prevotella brevis ATCC 19188 : T433DRAFT_scaffold00012.12]	29135.7	2.81e-75	17	11	0.5311
1	cell extract	>2558270392T433DRAFT_02318 N-succinyl-L-ornithine transcarbamylase [Prevotella brevis ATCC 19188 : T433DRAFT_scaffold00016.16]	36197.2	2.88e-50	17	12	0.3832
1	cell extract	>2558268725T433DRAFT_00649 recA recombination protein RecA [Prevotella brevis ATCC 19188 : T433DRAFT_scaffold00004.4]	37143.4	8.71e-68	17	15	0.4432
1	cell extract	>2558270114T433DRAFT_02040 Metal-dependent hydrolase, endonuclease/exonuclease/phosphatase family [Prevotella brevis ATCC 19188 : T433DRAFT_scaffold00013.13]	36437.4	1.16e-65	17	10	0.377
1	cell extract	>2558268252T433DRAFT_00174 Beta-xylosidase [Prevotella brevis ATCC 19188 : T433DRAFT_scaffold00001.1]	36692.2	4.87e-66	16	11	0.4448
1	cell extract	>2558269776T433DRAFT_01700 2-dehydro-3-deoxygluconokinase [Prevotella brevis ATCC 19188 : T433DRAFT_scaffold00010.10]	37340.8	5.63e-37	16	10	0.2824
1	cell extract	>2558269049T433DRAFT_00973 prfA peptide chain release factor 1 [Prevotella brevis ATCC 19188 : T433DRAFT_scaffold00005.5]	41884.8	1.92e-65	16	13	0.4097
1	cell extract	>2558268321T433DRAFT_00244 thiC hydroxymethylpyrimidine synthase [Prevotella brevis ATCC 19188 : T433DRAFT_scaffold00002.2]	59025.3	1.58e-52	16	11	0.2102
1	cell extract	>2558270000T433DRAFT_01926 glutaminyl-tRNA synthetase [Prevotella brevis ATCC 19188 : T433DRAFT_scaffold00012.12]	66845	8.38e-49	16	10	0.2224
1	cell extract	>2558269112T433DRAFT_01036 Alpha-L-arabinofuranosidase [Prevotella brevis ATCC 19188 : T433DRAFT_scaffold00006.6]	75669.5	1.31e-64	16	11	0.2021
1	cell extract	>2558268100T433DRAFT_00022 UDP-N-acetylmuramate--L-alanine ligase [Prevotella brevis ATCC 19188 : T433DRAFT_scaffold00001.1]	51607	4.85e-62	16	11	0.2249
1	cell extract	>2558269585T433DRAFT_01509 Opacity protein and related surface antigens [Prevotella brevis ATCC 19188 : T433DRAFT_scaffold00009.9]	59027.8	9.89e-48	16	12	0.2407
1	cell extract	>2558269046T433DRAFT_00970 UDP-3-O-[3-hydroxymyristoyl] glucosamine N-acyltransferase [Prevotella brevis ATCC 19188 : T433DRAFT_scaffold00005.5]	36638.7	4.81e-42	16	11	0.2878
1	cell extract	>2558269010T433DRAFT_00934 methionine aminopeptidase, type I (EC 3.4.11.18) [Prevotella brevis ATCC 19188 : T433DRAFT_scaffold00005.5]	31993.7	1.88e-57	16	8	0.393
1	cell extract	>2558268713T433DRAFT_00637 adenine-specific DNA-methyltransferase [Prevotella brevis ATCC 19188 : T433DRAFT_scaffold00004.4]	121231	7.21e-74	16	13	0.1834
1	cell extract	>2558269076T433DRAFT_01000 AAA+-type ATPase, SpoVK/Ycf46/Vps4 family [Prevotella brevis ATCC 19188 : T433DRAFT_scaffold00005.5]	125080	8.23e-56	16	10	0.1268
1	cell extract	>2558269717T433DRAFT_01641 histidinol dehydrogenase (EC 1.1.1.23) [Prevotella brevis ATCC 19188 : T433DRAFT_scaffold00010.10]	46559.6	2.06e-64	16	10	0.274
1	cell extract	>2558270678T433DRAFT_02604 [Acyl-carrier-protein] S-malonyltransferase [Prevotella brevis ATCC 19188 : T433DRAFT_scaffold00020.20]	31501.6	3.47e-105	16	13	0.5661
1	cell extract	>2558269014T433DRAFT_00938 rpmG large subunit ribosomal protein L33 [Prevotella brevis ATCC 19188 : T433DRAFT_scaffold00005.5]	7262.89	1e-69	15	11	0.9365
1	cell extract	>2558268093T433DRAFT_00015 rpsT small subunit ribosomal protein S20 [Prevotella brevis ATCC 19188 : T433DRAFT_scaffold00001.1]	9571.39	8e-48	15	8	0.759
1	cell extract	>2558270649T433DRAFT_02575 lipid kinase, YegS/Rv2252/BmrU family [Prevotella brevis ATCC 19188 : T433DRAFT_scaffold00020.20]	36887.3	4e-41	15	7	0.2337
1	cell extract	>2558270135T433DRAFT_02061 Carbohydrate family 9 binding domain-like [Prevotella brevis ATCC 19188 : T433DRAFT_scaffold00013.13]	70081.2	1.29e-45	15	11	0.1797
1	cell extract	>2558270692T433DRAFT_02618 dTDP-4-amino-4,6-dideoxygalactose transaminase [Prevotella brevis ATCC 19188 : T433DRAFT_scaffold00021.21]	47154.4	3.53e-47	15	11	0.2136
1	cell extract	>2558269353T433DRAFT_01277 adenine-specific DNA-methyltransferase [Prevotella brevis ATCC 19188 : T433DRAFT_scaffold00007.7]	73524.9	5.52e-64	15	14	0.2755
1	cell extract	>2558268598T433DRAFT_00521 idnO gluconate 5-dehydrogenase [Prevotella brevis ATCC 19188 : T433DRAFT_scaffold00003.3]	28890.6	4.11e-55	15	9	0.4944
1	cell extract	>2558268337T433DRAFT_00260 Lrp/AsnC family transcriptional regulator, regulator for asnA, asnC and gidA [Prevotella brevis ATCC 19188 : T433DRAFT_scaffold00002.2]	18275.5	9e-54	15	10	0.4938
1	cell extract	>2558268903T433DRAFT_00827 2',3'-cyclic-nucleotide 2'-phosphodiesterase / 3'-nucleotidase [Prevotella brevis ATCC 19188 : T433DRAFT_scaffold00005.5]	65308.1	5.5e-43	15	13	0.2556
1	cell extract	>2558269269T433DRAFT_01193 small subunit ribosomal protein S15 [Prevotella brevis ATCC 19188 : T433DRAFT_scaffold00006.6]	10374.6	1.25e-66	15	10	0.8876
1	cell extract	>2558269605T433DRAFT_01529 rpsU SSU ribosomal protein S21P [Prevotella brevis ATCC 19188 : T433DRAFT_scaffold00009.9]	7634.28	1.74e-41	15	10	0.9683
1	cell extract	>2558269048T433DRAFT_00972 orotidine-5'-phosphate decarboxylase [Prevotella brevis ATCC 19188 : T433DRAFT_scaffold00005.5]	30756.4	6.38e-70	15	11	0.4873
1	cell extract	>2558269078T433DRAFT_01002 Protein phosphatase 2C [Prevotella brevis ATCC 19188 : T433DRAFT_scaffold00005.5]	27200	9.81e-44	15	6	0.1463
1	cell extract	>2558270384T433DRAFT_02310 D-alanine-D-alanine ligase [Prevotella brevis ATCC 19188 : T433DRAFT_scaffold00016.16]	36789.6	1.85e-57	15	9	0.3891
1	cell extract	>2558268635T433DRAFT_00559 Uncaracterized surface protein containing fasciclin (FAS1) repeats [Prevotella brevis ATCC 19188 : T433DRAFT_scaffold00003.3]	82111	5.62e-51	15	11	0.1989
1	cell extract	>2558269468T433DRAFT_01392 asnS asparaginyl-tRNA synthetase [Prevotella brevis ATCC 19188 : T433DRAFT_scaffold00008.8]	54472.8	2.41e-58	15	9	0.1649
1	cell extract	>2558269580T433DRAFT_01504 gliding motility-associated protein GldL [Prevotella brevis ATCC 19188 : T433DRAFT_scaffold00009.9]	30353.3	6.2e-63	15	9	0.2727
1	cell extract	>2558268707T433DRAFT_00631 Response regulator containing CheY-like receiver, AAA-type ATPase, and DNA-binding domains [Prevotella brevis ATCC 19188 : T433DRAFT_scaffold00004.4]	63544.5	9.45e-53	14	11	0.1843
1	cell extract	>2558268398T433DRAFT_00321 metG methionyl-tRNA synthetase [Prevotella brevis ATCC 19188 : T433DRAFT_scaffold00002.2]	79042.9	1.4e-46	14	8	0.1541
1	cell extract	>2558270503T433DRAFT_02429 alpha-amylase [Prevotella brevis ATCC 19188 : T433DRAFT_scaffold00018.18]	54424.7	1.2e-40	14	10	0.1518
1	cell extract	>2558269644T433DRAFT_01568 rplR large subunit ribosomal protein L18 [Prevotella brevis ATCC 19188 : T433DRAFT_scaffold00009.9]	12688.9	4.44e-34	14	9	0.6228
1	cell extract	>2558268183T433DRAFT_00105 hypothetical protein [Prevotella brevis ATCC 19188 : T433DRAFT_scaffold00001.1]	39608.1	2.88e-58	14	11	0.4034
1	cell extract	>2558268902T433DRAFT_00826 chorismate synthase [Prevotella brevis ATCC 19188 : T433DRAFT_scaffold00005.5]	38514.5	1.12e-65	14	10	0.3501
1	cell extract	>2558268106T433DRAFT_00028 cell division protein FtsI (penicillin-binding protein 3) [Prevotella brevis ATCC 19188 : T433DRAFT_scaffold00001.1]	78927.6	5.25e-73	14	10	0.2158
1	cell extract	>2558268746T433DRAFT_00670 DNA (cytosine-5)-methyltransferase 1 [Prevotella brevis ATCC 19188 : T433DRAFT_scaffold00004.4]	41083.9	2.9e-50	14	12	0.3019
1	cell extract	>2558268698T433DRAFT_00622 N-carbamoylputrescine amidase [Prevotella brevis ATCC 19188 : T433DRAFT_scaffold00004.4]	32909.7	1.71e-58	14	11	0.4602
1	cell extract	>2558268423T433DRAFT_00346 glucosamine-6-phosphate deaminase [Prevotella brevis ATCC 19188 : T433DRAFT_scaffold00002.2]	29305.6	5.79e-56	14	9	0.3296
1	cell extract	>2558269153T433DRAFT_01077 hypothetical protein [Prevotella brevis ATCC 19188 : T433DRAFT_scaffold00006.6]	35759.1	3.58e-59	14	11	0.2346
1	cell extract	>2558269768T433DRAFT_01692 aspartate kinase [Prevotella brevis ATCC 19188 : T433DRAFT_scaffold00010.10]	49047.6	1.35e-44	14	11	0.2808
1	cell extract	>2558268200T433DRAFT_00122 carboxyl-terminal processing protease [Prevotella brevis ATCC 19188 : T433DRAFT_scaffold00001.1]	59632.9	1.01e-46	14	9	0.1829
1	cell extract	>2558269582T433DRAFT_01506 gliding motility associated protien GldN [Prevotella brevis ATCC 19188 : T433DRAFT_scaffold00009.9]	39561.2	5.32e-67	13	10	0.2515
1	cell extract	>2558270238T433DRAFT_02164 hypothetical protein [Prevotella brevis ATCC 19188 : T433DRAFT_scaffold00015.15]	15666	3.18e-42	13	10	0.6343
1	cell extract	>2558269846T433DRAFT_01770 topoisomerase-4 subunit A [Prevotella brevis ATCC 19188 : T433DRAFT_scaffold00011.11]	104074	2.15e-37	13	10	0.0965
1	cell extract	>2558270056T433DRAFT_01982 glmS glucosamine--fructose-6-phosphate aminotransferase (isomerizing) [Prevotella brevis ATCC 19188 : T433DRAFT_scaffold00012.12]	67316.2	2.43e-27	13	8	0.1319
1	cell extract	>2558268975T433DRAFT_00899 single-strand binding protein [Prevotella brevis ATCC 19188 : T433DRAFT_scaffold00005.5]	16963.3	9.8e-47	13	7	0.3961
1	cell extract	>2558270674T433DRAFT_02600 Signal transduction histidine kinase [Prevotella brevis ATCC 19188 : T433DRAFT_scaffold00020.20]	47170	1.4e-42	13	9	0.2206
1	cell extract	>2558270250T433DRAFT_02176 acetolactate synthase, large subunit [Prevotella brevis ATCC 19188 : T433DRAFT_scaffold00015.15]	62451.4	5.01e-63	13	10	0.2588
1	cell extract	>2558270042T433DRAFT_01968 NADH-quinone oxidoreductase subunit B [Prevotella brevis ATCC 19188 : T433DRAFT_scaffold00012.12]	26559.3	2.02e-45	13	8	0.4262
1	cell extract	>2558269179T433DRAFT_01103 acyl-[acyl-carrier-protein]--UDP-N-acetylglucosamine O-acyltransferase (EC 2.3.1.129) [Prevotella brevis ATCC 19188 : T433DRAFT_scaffold00006.6]	28348.5	2.78e-38	13	10	0.4324
1	cell extract	>2558268853T433DRAFT_00777 dihydrolipoamide dehydrogenase [Prevotella brevis ATCC 19188 : T433DRAFT_scaffold00004.4]	44309.5	1.09e-68	13	10	0.3683
1	cell extract	>2558268657T433DRAFT_00581 fructokinase [Prevotella brevis ATCC 19188 : T433DRAFT_scaffold00003.3]	35024.3	6.54e-49	13	9	0.3121
1	cell extract	>2558268310T433DRAFT_00232 TonB-linked outer membrane protein, SusC/RagA family [Prevotella brevis ATCC 19188 : T433DRAFT_scaffold00002.2]	115395	1.51e-73	13	9	0.1261
1	cell extract	>2558269482T433DRAFT_01406 ATP-dependent Clp protease ATP-binding subunit ClpX [Prevotella brevis ATCC 19188 : T433DRAFT_scaffold00008.8]	45411.7	1.58e-62	13	12	0.3431
1	cell extract	>2558268172T433DRAFT_00094 Lysophospholipase L1 [Prevotella brevis ATCC 19188 : T433DRAFT_scaffold00001.1]	59182.8	2.27e-39	13	8	0.1823
1	cell extract	>2558270740T433DRAFT_02666 putative N6-adenine-specific DNA methylase [Prevotella brevis ATCC 19188 : T433DRAFT_scaffold00022.22]	58762.6	4.79e-40	13	9	0.2303
1	cell extract	>2558268492T433DRAFT_00415 aspartate aminotransferase [Prevotella brevis ATCC 19188 : T433DRAFT_scaffold00003.3]	39339	9.23e-45	13	7	0.3212
1	cell extract	>2558269479T433DRAFT_01403 peptidyl-prolyl cis-trans isomerase D [Prevotella brevis ATCC 19188 : T433DRAFT_scaffold00008.8]	54783.3	3.94e-35	13	8	0.1537
1	cell extract	>2558268623T433DRAFT_00547 Repeat domain-containing protein [Prevotella brevis ATCC 19188 : T433DRAFT_scaffold00003.3]	68761.2	1.08e-58	13	10	0.1801
1	cell extract	>2558268891T433DRAFT_00815 anthranilate synthase component 1 [Prevotella brevis ATCC 19188 : T433DRAFT_scaffold00005.5]	51694.1	7.21e-55	13	8	0.2484
1	cell extract	>2558268175T433DRAFT_00097 7-cyano-7-deazaguanine synthase [Prevotella brevis ATCC 19188 : T433DRAFT_scaffold00001.1]	24172.5	3.7e-53	13	8	0.4378
1	cell extract	>2558270342T433DRAFT_02268 phenylalanyl-tRNA synthetase, alpha subunit [Prevotella brevis ATCC 19188 : T433DRAFT_scaffold00015.15]	40153	1.71e-68	12	11	0.5625
1	cell extract	>2558268748T433DRAFT_00672 AIPR protein [Prevotella brevis ATCC 19188 : T433DRAFT_scaffold00004.4]	89524.3	1.45e-31	12	10	0.1795
1	cell extract	>2558269668T433DRAFT_01592 hypothetical protein [Prevotella brevis ATCC 19188 : T433DRAFT_scaffold00009.9]	30555	6.93e-50	12	5	0.2554
1	cell extract	>2558268141T433DRAFT_00063 carboxyl-terminal processing protease [Prevotella brevis ATCC 19188 : T433DRAFT_scaffold00001.1]	63175.6	6.01e-50	12	10	0.2456
1	cell extract	>2558268812T433DRAFT_00736 nadB L-aspartate oxidase [Prevotella brevis ATCC 19188 : T433DRAFT_scaffold00004.4]	59166.5	9.31e-46	12	9	0.276
1	cell extract	>2558270554T433DRAFT_02480 protein involved in polysaccharide export, contains SLBB domain of the beta-grasp fold [Prevotella brevis ATCC 19188 : T433DRAFT_scaffold00018.18]	94151.6	3.75e-37	12	12	0.1727
1	cell extract	>2558269957T433DRAFT_01883 peptide deformylase [Prevotella brevis ATCC 19188 : T433DRAFT_scaffold00012.12]	21746.2	8.45e-51	12	7	0.4624
1	cell extract	>2558270658T433DRAFT_02584 Beta-xylosidase [Prevotella brevis ATCC 19188 : T433DRAFT_scaffold00020.20]	36443.8	3.89e-27	12	7	0.2915
1	cell extract	>2558269642T433DRAFT_01566 rpsH small subunit ribosomal protein S8 [Prevotella brevis ATCC 19188 : T433DRAFT_scaffold00009.9]	14695.9	9.78e-56	12	7	0.4504
1	cell extract	>2558268819T433DRAFT_00743 chromosome partitioning protein, ParB family [Prevotella brevis ATCC 19188 : T433DRAFT_scaffold00004.4]	34184.8	1.34e-35	12	10	0.3987
1	cell extract	>2558268680T433DRAFT_00604 2-oxoglutarate ferredoxin oxidoreductase subunit beta [Prevotella brevis ATCC 19188 : T433DRAFT_scaffold00004.4]	27786.6	3.33e-53	12	8	0.4252
1	cell extract	>2558269793T433DRAFT_01717 electron transport complex protein RnfC [Prevotella brevis ATCC 19188 : T433DRAFT_scaffold00010.10]	49177.8	1.4e-41	12	9	0.2841
1	cell extract	>2558269571T433DRAFT_01495 Formate-tetrahydrofolate ligase [Prevotella brevis ATCC 19188 : T433DRAFT_scaffold00009.9]	60644.3	4.35e-54	12	12	0.2491
1	cell extract	>2558270288T433DRAFT_02214 Uncharacterized conserved protein, DUF1015 family [Prevotella brevis ATCC 19188 : T433DRAFT_scaffold00015.15]	48135.1	3.04e-36	12	10	0.2524
1	cell extract	>2558269967T433DRAFT_01893 glucose-1-phosphate thymidylyltransferase [Prevotella brevis ATCC 19188 : T433DRAFT_scaffold00012.12]	32480.9	2.58e-25	12	6	0.2295
1	cell extract	>2558270788T433DRAFT_02714 Predicted UDP-glucose 6-dehydrogenase [Prevotella brevis ATCC 19188 : T433DRAFT_scaffold00024.24]	28390.1	9.86e-42	12	9	0.3825
1	cell extract	>2558269133T433DRAFT_01057 protein of unknown function (DUF3127) [Prevotella brevis ATCC 19188 : T433DRAFT_scaffold00006.6]	14742.3	6.86e-23	12	4	0.2672
1	cell extract	>2558269543T433DRAFT_01467 2-iminobutanoate/2-iminopropanoate deaminase [Prevotella brevis ATCC 19188 : T433DRAFT_scaffold00008.8]	13210.8	2.92e-28	12	5	0.5887
1	cell extract	>2558269679T433DRAFT_01603 peptidyl-prolyl cis-trans isomerase B (cyclophilin B) [Prevotella brevis ATCC 19188 : T433DRAFT_scaffold00009.9]	27142.8	5.34e-54	12	9	0.5207
1	cell extract	>2558270058T433DRAFT_01984 carB carbamoyl-phosphate synthase large subunit [Prevotella brevis ATCC 19188 : T433DRAFT_scaffold00012.12]	119695	1.88e-36	12	9	0.0967
1	cell extract	>2558268813T433DRAFT_00737 DKNYY family protein [Prevotella brevis ATCC 19188 : T433DRAFT_scaffold00004.4]	20129.9	1.03e-23	12	5	0.32
1	cell extract	>2558268600T433DRAFT_00523 peptidylprolyl isomerase [Prevotella brevis ATCC 19188 : T433DRAFT_scaffold00003.3]	30634.7	2.72e-75	12	9	0.3922
1	cell extract	>2558269928T433DRAFT_01854 chaperonin GroES [Prevotella brevis ATCC 19188 : T433DRAFT_scaffold00011.11]	9889.34	1.91e-29	12	6	0.7444
1	cell extract	>2558270446T433DRAFT_02372 dephospho-CoA kinase [Prevotella brevis ATCC 19188 : T433DRAFT_scaffold00017.17]	16643.5	1.55e-37	12	5	0.3836
1	cell extract	>2558268245T433DRAFT_00167 Predicted Zn-dependent peptidases [Prevotella brevis ATCC 19188 : T433DRAFT_scaffold00001.1]	56505.4	1.56e-42	12	9	0.2049
1	cell extract	>2558268303T433DRAFT_00225 hypothetical protein [Prevotella brevis ATCC 19188 : T433DRAFT_scaffold00002.2]	77602.6	1.41e-52	12	7	0.2238
1	cell extract	>2558269632T433DRAFT_01556 rpsS SSU ribosomal protein S19P [Prevotella brevis ATCC 19188 : T433DRAFT_scaffold00009.9]	9688.14	1.74e-37	11	9	0.5796
1	cell extract	>2558269828T433DRAFT_01752 uncharacterized protein [Prevotella brevis ATCC 19188 : T433DRAFT_scaffold00010.10]	80873.8	7.37e-41	11	7	0.1003
1	cell extract	>2558268603T433DRAFT_00526 Zn-dependent dipeptidase, dipeptidase homolog [Prevotella brevis ATCC 19188 : T433DRAFT_scaffold00003.3]	64973.4	2.86e-36	11	7	0.1574
1	cell extract	>2558269059T433DRAFT_00983 Tetratricopeptide repeat-containing protein [Prevotella brevis ATCC 19188 : T433DRAFT_scaffold00005.5]	46932.6	6.73e-32	11	6	0.1602
1	cell extract	>2558269496T433DRAFT_01420 Arylsulfatase A [Prevotella brevis ATCC 19188 : T433DRAFT_scaffold00008.8]	56972.5	5.53e-49	11	8	0.2098
1	cell extract	>2558270278T433DRAFT_02204 Xaa-Pro aminopeptidase [Prevotella brevis ATCC 19188 : T433DRAFT_scaffold00015.15]	52782.2	1.96e-26	11	7	0.1699
1	cell extract	>2558269996T433DRAFT_01922 gmd GDPmannose 4,6-dehydratase [Prevotella brevis ATCC 19188 : T433DRAFT_scaffold00012.12]	40821.8	5.75e-40	11	8	0.1377
1	cell extract	>2558269429T433DRAFT_01353 hypothetical protein [Prevotella brevis ATCC 19188 : T433DRAFT_scaffold00007.7]	56689.9	2.2e-33	11	7	0.1902
1	cell extract	>2558268821T433DRAFT_00745 5'-nucleotidase /3'-nucleotidase /exopolyphosphatase [Prevotella brevis ATCC 19188 : T433DRAFT_scaffold00004.4]	28540.7	5.02e-32	11	7	0.2471
1	cell extract	>2558270173T433DRAFT_02099 tRNA uridine 5-carboxymethylaminomethyl modification enzyme [Prevotella brevis ATCC 19188 : T433DRAFT_scaffold00014.14]	69710.4	4.03e-49	11	10	0.236
1	cell extract	>2558268539T433DRAFT_00462 4-methyl-5(b-hydroxyethyl)-thiazole monophosphate biosynthesis [Prevotella brevis ATCC 19188 : T433DRAFT_scaffold00003.3]	23976.3	2.62e-71	11	7	0.2027
1	cell extract	>2558269080T433DRAFT_01004 putative protease [Prevotella brevis ATCC 19188 : T433DRAFT_scaffold00005.5]	69895.5	5.7e-33	11	9	0.2036
1	cell extract	>2558269989T433DRAFT_01915 hypothetical protein [Prevotella brevis ATCC 19188 : T433DRAFT_scaffold00012.12]	30580.9	2.01e-35	11	7	0.3134
1	cell extract	>2558268791T433DRAFT_00715 adenine-specific DNA-methyltransferase [Prevotella brevis ATCC 19188 : T433DRAFT_scaffold00004.4]	78363.4	1.4e-33	11	8	0.1578
1	cell extract	>2558269274T433DRAFT_01198 adenosylhomocysteine nucleosidase [Prevotella brevis ATCC 19188 : T433DRAFT_scaffold00006.6]	23673.8	3.85e-44	11	7	0.4065
1	cell extract	>2558270405T433DRAFT_02331 argG argininosuccinate synthase (EC 6.3.4.5) [Prevotella brevis ATCC 19188 : T433DRAFT_scaffold00016.16]	44753.7	3.16e-59	11	10	0.2313
1	cell extract	>2558270063T433DRAFT_01989 3-isopropylmalate dehydrogenase [Prevotella brevis ATCC 19188 : T433DRAFT_scaffold00012.12]	39052.9	2.86e-43	11	7	0.2011
1	cell extract	>2558270247T433DRAFT_02173 rprY DNA-binding response regulator, OmpR family, contains REC and winged-helix (wHTH) domain [Prevotella brevis ATCC 19188 : T433DRAFT_scaffold00015.15]	26702.8	3.14e-39	11	8	0.2716
1	cell extract	>2558269852T433DRAFT_01776 hypothetical protein [Prevotella brevis ATCC 19188 : T433DRAFT_scaffold00011.11]	68137.6	5.1e-44	11	8	0.1845
1	cell extract	>2558268602T433DRAFT_00525 Lrp/AsnC family transcriptional regulator, regulator for asnA, asnC and gidA [Prevotella brevis ATCC 19188 : T433DRAFT_scaffold00003.3]	17654.2	1.43e-37	11	5	0.2803
1	cell extract	>2558268601T433DRAFT_00524 FKBP-type peptidyl-prolyl cis-trans isomerase FklB [Prevotella brevis ATCC 19188 : T433DRAFT_scaffold00003.3]	33260.3	2.41e-50	11	6	0.2267
1	cell extract	>2558268606T433DRAFT_00529 hypothetical protein [Prevotella brevis ATCC 19188 : T433DRAFT_scaffold00003.3]	51131.2	1.13e-41	11	10	0.2026
1	cell extract	>2558269966T433DRAFT_01892 capsular exopolysaccharide family [Prevotella brevis ATCC 19188 : T433DRAFT_scaffold00012.12]	95516.6	3.15e-47	11	7	0.156
1	cell extract	>2558269945T433DRAFT_01871 C-terminal processing protease CtpA/Prc, contains a PDZ domain [Prevotella brevis ATCC 19188 : T433DRAFT_scaffold00012.12]	121662	1.78e-30	11	6	0.0748
1	cell extract	>2558269087T433DRAFT_01011 Phosphopantothenate-cysteine ligase (EC 6.3.2.5)/Phosphopantothenoylcysteine decarboxylase (EC 4.1.1.36) [Prevotella brevis ATCC 19188 : T433DRAFT_scaffold00005.5]	44407.7	3.65e-52	11	8	0.3268
1	cell extract	>2558269981T433DRAFT_01907 methylmalonyl-CoA epimerase [Prevotella brevis ATCC 19188 : T433DRAFT_scaffold00012.12]	14840.7	2.01e-27	11	6	0.6045
1	cell extract	>2558270182T433DRAFT_02108 ychF hypothetical protein [Prevotella brevis ATCC 19188 : T433DRAFT_scaffold00014.14]	40249.7	4.52e-48	11	8	0.2705
1	cell extract	>2558268538T433DRAFT_00461 2-C-methyl-D-erythritol 4-phosphate cytidylyltransferase [Prevotella brevis ATCC 19188 : T433DRAFT_scaffold00003.3]	24181.5	1.58e-50	11	7	0.3687
1	cell extract	>2558269737T433DRAFT_01661 L-threonylcarbamoyladenylate synthase [Prevotella brevis ATCC 19188 : T433DRAFT_scaffold00010.10]	21597.2	4.25e-42	11	8	0.5907
1	cell extract	>2558270810T433DRAFT_02736 Alpha-L-arabinofuranosidase [Prevotella brevis ATCC 19188 : T433DRAFT_scaffold00025.25]	95833.9	2.89e-36	10	7	0.1232
1	cell extract	>2558268420T433DRAFT_00343 ATP-dependent Clp protease ATP-binding subunit ClpB [Prevotella brevis ATCC 19188 : T433DRAFT_scaffold00002.2]	94658.4	1.02e-49	10	8	0.127
1	cell extract	>2558268778T433DRAFT_00702 cell division protease FtsH [Prevotella brevis ATCC 19188 : T433DRAFT_scaffold00004.4]	73661.3	3.47e-48	10	7	0.1317
1	cell extract	>2558268633T433DRAFT_00557 TonB-linked outer membrane protein, SusC/RagA family [Prevotella brevis ATCC 19188 : T433DRAFT_scaffold00003.3]	123316	7.62e-24	10	5	0.0419
1	cell extract	>2558268174T433DRAFT_00096 methylenetetrahydromethanopterin dehydrogenase [Prevotella brevis ATCC 19188 : T433DRAFT_scaffold00001.1]	34219.9	4.36e-40	10	6	0.2248
1	cell extract	>2558270539T433DRAFT_02465 udk uridine kinase [Prevotella brevis ATCC 19188 : T433DRAFT_scaffold00018.18]	23160.2	1e-31	10	7	0.3088
1	cell extract	>2558268470T433DRAFT_00393 rfbB dTDP-glucose 4,6-dehydratase [Prevotella brevis ATCC 19188 : T433DRAFT_scaffold00002.2]	43456.8	9.45e-49	10	9	0.305
1	cell extract	>2558270399T433DRAFT_02325 acetyl-CoA synthetase [Prevotella brevis ATCC 19188 : T433DRAFT_scaffold00016.16]	63384.6	8.68e-29	10	3	0.0487
1	cell extract	>2558269641T433DRAFT_01565 rpsN small subunit ribosomal protein S14 [Prevotella brevis ATCC 19188 : T433DRAFT_scaffold00009.9]	11267.2	9.53e-44	10	8	0.58
1	cell extract	>2558270730T433DRAFT_02656 ribosome biogenesis GTPase [Prevotella brevis ATCC 19188 : T433DRAFT_scaffold00021.21]	34415.2	1.14e-29	10	5	0.2157
1	cell extract	>2558269559T433DRAFT_01483 protoporphyrinogen oxidase (EC 1.3.3.4) [Prevotella brevis ATCC 19188 : T433DRAFT_scaffold00008.8]	49889.9	1.84e-42	10	8	0.2467
1	cell extract	>2558270617T433DRAFT_02543 ATP-dependent Lon protease [Prevotella brevis ATCC 19188 : T433DRAFT_scaffold00019.19]	92413	1.84e-42	10	10	0.1553
1	cell extract	>2558270171T433DRAFT_02097 Ig-like domain (group 2) [Prevotella brevis ATCC 19188 : T433DRAFT_scaffold00014.14]	144922	1.94e-33	10	9	0.0908
1	cell extract	>2558268282T433DRAFT_00204 Beta-xylosidase [Prevotella brevis ATCC 19188 : T433DRAFT_scaffold00002.2]	74049.4	3.83e-29	10	7	0.149
1	cell extract	>2558268535T433DRAFT_00458 capsule synthesis protein PGA_cap [Prevotella brevis ATCC 19188 : T433DRAFT_scaffold00003.3]	37211.7	5.19e-19	10	6	0.1633
1	cell extract	>2558268326T433DRAFT_00249 cytidylate kinase [Prevotella brevis ATCC 19188 : T433DRAFT_scaffold00002.2]	25938.9	4.77e-31	10	6	0.2652
1	cell extract	>2558269769T433DRAFT_01693 diaminopimelate decarboxylase (EC 4.1.1.20) [Prevotella brevis ATCC 19188 : T433DRAFT_scaffold00010.10]	43144.9	1.69e-21	10	5	0.1503
1	cell extract	>2558268574T433DRAFT_00497 Predicted Zn-dependent peptidase [Prevotella brevis ATCC 19188 : T433DRAFT_scaffold00003.3]	107045	2.61e-46	10	9	0.1361
1	cell extract	>2558268638T433DRAFT_00562 hypothetical protein [Prevotella brevis ATCC 19188 : T433DRAFT_scaffold00003.3]	105132	2.18e-41	10	8	0.1287
1	cell extract	>2558270532T433DRAFT_02458 glutathione peroxidase [Prevotella brevis ATCC 19188 : T433DRAFT_scaffold00018.18]	21343.7	7.5e-31	10	8	0.4044
1	cell extract	>2558270060T433DRAFT_01986 3-isopropylmalate dehydratase, large subunit (EC 4.2.1.33) [Prevotella brevis ATCC 19188 : T433DRAFT_scaffold00012.12]	50010	7.53e-49	10	8	0.3428
1	cell extract	>2558269521T433DRAFT_01445 2-C-methyl-D-erythritol 2,4-cyclodiphosphate synthase [Prevotella brevis ATCC 19188 : T433DRAFT_scaffold00008.8]	17184.6	7.27e-17	10	5	0.3291
1	cell extract	>2558268674T433DRAFT_00598 hypothetical protein [Prevotella brevis ATCC 19188 : T433DRAFT_scaffold00004.4]	14362.7	9.77e-42	10	6	0.3023
1	cell extract	>2558269071T433DRAFT_00995 Beta-xylosidase [Prevotella brevis ATCC 19188 : T433DRAFT_scaffold00005.5]	78297.2	5.02e-34	10	7	0.1149
1	cell extract	>2558269825T433DRAFT_01749 excinuclease ABC subunit A [Prevotella brevis ATCC 19188 : T433DRAFT_scaffold00010.10]	104527	4.94e-30	10	7	0.102
1	cell extract	>2558270569T433DRAFT_02495 uncharacterized radical SAM protein YgiQ [Prevotella brevis ATCC 19188 : T433DRAFT_scaffold00019.19]	74953.8	1.7e-26	10	7	0.1275
1	cell extract	>2558269547T433DRAFT_01471 3-oxoacyl-[acyl-carrier-protein] synthase-3 [Prevotella brevis ATCC 19188 : T433DRAFT_scaffold00008.8]	36665.2	9.13e-39	10	6	0.1622
1	cell extract	>2558268435T433DRAFT_00358 Predicted alpha-1,6-mannanase, GH76 family [Prevotella brevis ATCC 19188 : T433DRAFT_scaffold00002.2]	48717.4	1.34e-35	10	8	0.2313
1	cell extract	>2558268694T433DRAFT_00618 L-threonine synthase (EC 4.2.3.1) [Prevotella brevis ATCC 19188 : T433DRAFT_scaffold00004.4]	49146.5	8.9e-38	10	8	0.2731
1	cell extract	>2558269440T433DRAFT_01364 arabinose-5-phosphate isomerase [Prevotella brevis ATCC 19188 : T433DRAFT_scaffold00007.7]	34423.7	1.62e-46	10	8	0.2975
1	cell extract	>2558269827T433DRAFT_01751 Sugar or nucleoside kinase, ribokinase family [Prevotella brevis ATCC 19188 : T433DRAFT_scaffold00010.10]	32610.6	6.87e-29	10	5	0.2158
1	cell extract	>2558268411T433DRAFT_00334 engA GTP-binding protein [Prevotella brevis ATCC 19188 : T433DRAFT_scaffold00002.2]	49372.8	1.42e-20	10	5	0.1076
1	cell extract	>2558269836T433DRAFT_01760 altronate hydrolase [Prevotella brevis ATCC 19188 : T433DRAFT_scaffold00010.10]	54580.6	1.41e-37	10	7	0.1747
1	cell extract	>2558269227T433DRAFT_01151 UDP-glucuronate decarboxylase [Prevotella brevis ATCC 19188 : T433DRAFT_scaffold00006.6]	35297.8	3.54e-52	10	7	0.2436
1	cell extract	>2558268532T433DRAFT_00455 hypothetical protein [Prevotella brevis ATCC 19188 : T433DRAFT_scaffold00003.3]	37787.3	5.14e-32	10	5	0.114
1	cell extract	>2558269934T433DRAFT_01860 purine-nucleoside phosphorylase [Prevotella brevis ATCC 19188 : T433DRAFT_scaffold00011.11]	24724.3	1.53e-32	10	5	0.3349
1	cell extract	>2558268962T433DRAFT_00886 long-chain acyl-CoA synthetase [Prevotella brevis ATCC 19188 : T433DRAFT_scaffold00005.5]	62761.9	9e-21	9	5	0.1374
1	cell extract	>2558268431T433DRAFT_00354 Glycosyl-hydrolase 97 C-terminal, oligomerisation [Prevotella brevis ATCC 19188 : T433DRAFT_scaffold00002.2]	73333	3.23e-39	9	7	0.0817
1	cell extract	>2558268579T433DRAFT_00502 RNA polymerase, sigma 54 subunit, RpoN/SigL [Prevotella brevis ATCC 19188 : T433DRAFT_scaffold00003.3]	59179.6	9e-33	9	7	0.1012
1	cell extract	>2558269434T433DRAFT_01358 Predicted transcriptional regulators [Prevotella brevis ATCC 19188 : T433DRAFT_scaffold00007.7]	21732	3.8e-30	9	6	0.2577
1	cell extract	>2558270775T433DRAFT_02701 valyl-tRNA synthetase [Prevotella brevis ATCC 19188 : T433DRAFT_scaffold00023.23]	102333	2.84e-25	9	7	0.0704
1	cell extract	>2558268690T433DRAFT_00614 hypothetical protein [Prevotella brevis ATCC 19188 : T433DRAFT_scaffold00004.4]	59577.2	4.01e-35	9	9	0.2089
1	cell extract	>2558269576T433DRAFT_01500 pflB formate C-acetyltransferase [Prevotella brevis ATCC 19188 : T433DRAFT_scaffold00009.9]	84581.9	4.37e-37	9	7	0.1457
1	cell extract	>2558269392T433DRAFT_01316 hypothetical protein [Prevotella brevis ATCC 19188 : T433DRAFT_scaffold00007.7]	40357.5	1.63e-24	9	6	0.2727
1	cell extract	>2558269634T433DRAFT_01558 small subunit ribosomal protein S3 [Prevotella brevis ATCC 19188 : T433DRAFT_scaffold00009.9]	27249.6	9.45e-15	9	6	0.3796
1	cell extract	>2558268641T433DRAFT_00565 Peroxiredoxin [Prevotella brevis ATCC 19188 : T433DRAFT_scaffold00003.3]	42553.6	3.56e-23	9	6	0.1883
1	cell extract	>2558269627T433DRAFT_01551 Thiol:disulfide interchange protein DsbD [Prevotella brevis ATCC 19188 : T433DRAFT_scaffold00009.9]	73898.6	2.49e-34	9	8	0.1923
1	cell extract	>2558269442T433DRAFT_01366 2-dehydro-3-deoxyphosphooctonate aldolase (KDO 8-P synthase) [Prevotella brevis ATCC 19188 : T433DRAFT_scaffold00007.7]	28056.5	3.44e-19	9	8	0.2179
1	cell extract	>2558268672T433DRAFT_00596 hypothetical protein [Prevotella brevis ATCC 19188 : T433DRAFT_scaffold00004.4]	32638	3.47e-26	9	7	0.1866
1	cell extract	>2558268634T433DRAFT_00558 Fasciclin domain-containing protein [Prevotella brevis ATCC 19188 : T433DRAFT_scaffold00003.3]	68622.5	6.1e-48	9	8	0.1594
1	cell extract	>2558268418T433DRAFT_00341 Protein of unknown function (DUF1573) [Prevotella brevis ATCC 19188 : T433DRAFT_scaffold00002.2]	39775	4.45e-33	9	8	0.3129
1	cell extract	>2558270400T433DRAFT_02326 transcriptional regulator, XRE family with cupin sensor [Prevotella brevis ATCC 19188 : T433DRAFT_scaffold00016.16]	20640.6	2.16e-44	9	7	0.4919
1	cell extract	>2558269217T433DRAFT_01141 5,10-methylenetetrahydrofolate reductase (NAD(P)) [Prevotella brevis ATCC 19188 : T433DRAFT_scaffold00006.6]	36045.5	6.02e-27	9	5	0.1667
1	cell extract	>2558268419T433DRAFT_00342 Large extracellular alpha-helical protein [Prevotella brevis ATCC 19188 : T433DRAFT_scaffold00002.2]	204660	1.81e-24	9	8	0.0437
1	cell extract	>2558268862T433DRAFT_00786 mannose-6-phosphate isomerase, type 1 (EC 5.3.1.8) [Prevotella brevis ATCC 19188 : T433DRAFT_scaffold00004.4]	35959.2	5.16e-30	9	6	0.2539
1	cell extract	>2558269786T433DRAFT_01710 ribulose-phosphate 3-epimerase [Prevotella brevis ATCC 19188 : T433DRAFT_scaffold00010.10]	23698.2	6.04e-39	9	6	0.3861
1	cell extract	>2558270186T433DRAFT_02112 leucyl-tRNA synthetase [Prevotella brevis ATCC 19188 : T433DRAFT_scaffold00014.14]	107815	5.33e-33	9	7	0.1242
1	cell extract	>2558270116T433DRAFT_02042 dihydrodipicolinate reductase [Prevotella brevis ATCC 19188 : T433DRAFT_scaffold00013.13]	26382.2	3.84e-14	9	4	0.0928
1	cell extract	>2558269433T433DRAFT_01357 fatty-acyl-CoA synthase [Prevotella brevis ATCC 19188 : T433DRAFT_scaffold00007.7]	64811.7	1.48e-37	9	6	0.1165
1	cell extract	>2558269028T433DRAFT_00952 Sugar (pentulose or hexulose) kinase [Prevotella brevis ATCC 19188 : T433DRAFT_scaffold00005.5]	57896.1	2.36e-25	9	7	0.1453
1	cell extract	>2558270082T433DRAFT_02008 sialate O-acetylesterase [Prevotella brevis ATCC 19188 : T433DRAFT_scaffold00013.13]	74527.8	9.85e-53	9	7	0.1709
1	cell extract	>2558269665T433DRAFT_01589 Y_Y_Y domain-containing protein [Prevotella brevis ATCC 19188 : T433DRAFT_scaffold00009.9]	112961	4.25e-31	9	6	0.0551
1	cell extract	>2558269692T433DRAFT_01616 16S rRNA (cytidine1402-2'-O)-methyltransferase [Prevotella brevis ATCC 19188 : T433DRAFT_scaffold00009.9]	24553.9	6.33e-39	9	7	0.4978
1	cell extract	>2558268281T433DRAFT_00203 hypothetical protein [Prevotella brevis ATCC 19188 : T433DRAFT_scaffold00002.2]	41387.1	1.48e-25	8	6	0.2219
1	cell extract	>2558269022T433DRAFT_00946 F5/8 type C domain-containing protein [Prevotella brevis ATCC 19188 : T433DRAFT_scaffold00005.5]	91753.1	3.28e-26	8	6	0.0669
1	cell extract	>2558270045T433DRAFT_01971 NADH-quinone oxidoreductase subunit I [Prevotella brevis ATCC 19188 : T433DRAFT_scaffold00012.12]	20520.9	6.13e-32	8	6	0.4199
1	cell extract	>2558269030T433DRAFT_00954 L-ribulose-5-phosphate 4-epimerase [Prevotella brevis ATCC 19188 : T433DRAFT_scaffold00005.5]	26248.2	1.6e-34	8	7	0.4661
1	cell extract	>2558268886T433DRAFT_00810 ribonucleoside-triphosphate reductase [Prevotella brevis ATCC 19188 : T433DRAFT_scaffold00005.5]	80592.5	1.37e-17	8	5	0.073
1	cell extract	>2558268488T433DRAFT_00411 phosphonopyruvate decarboxylase [Prevotella brevis ATCC 19188 : T433DRAFT_scaffold00003.3]	41120	2.35e-58	8	7	0.2467
1	cell extract	>2558270676T433DRAFT_02602 Alanyl-tRNA synthetase [Prevotella brevis ATCC 19188 : T433DRAFT_scaffold00020.20]	18137.1	1.06e-22	8	6	0.487
1	cell extract	>2558269842T433DRAFT_01766 hypothetical protein [Prevotella brevis ATCC 19188 : T433DRAFT_scaffold00010.10]	150567	6.22e-32	8	6	0.082
1	cell extract	>2558270023T433DRAFT_01949 molecular chaperone DnaJ [Prevotella brevis ATCC 19188 : T433DRAFT_scaffold00012.12]	42143	1.69e-26	8	6	0.1151
1	cell extract	>2558270571T433DRAFT_02497 N-acetylmuramoyl-L-alanine amidase [Prevotella brevis ATCC 19188 : T433DRAFT_scaffold00019.19]	95272	3.82e-19	8	7	0.1096
1	cell extract	>2558269036T433DRAFT_00960 methionine synthase (B12-dependent) [Prevotella brevis ATCC 19188 : T433DRAFT_scaffold00005.5]	99427.6	2.55e-31	8	7	0.0843
1	cell extract	>2558269203T433DRAFT_01127 protein of unknown function (DUF4339) [Prevotella brevis ATCC 19188 : T433DRAFT_scaffold00006.6]	114783	7.26e-25	8	7	0.0848
1	cell extract	>2558268168T433DRAFT_00090 alpha-glucosidase [Prevotella brevis ATCC 19188 : T433DRAFT_scaffold00001.1]	72616.4	2.39e-31	8	7	0.1275
1	cell extract	>2558268941T433DRAFT_00865 dihydroorotate dehydrogenase (NAD+) catalytic subunit [Prevotella brevis ATCC 19188 : T433DRAFT_scaffold00005.5]	32208.6	3.25e-46	8	7	0.2715
1	cell extract	>2558270590T433DRAFT_02516 threonylcarbamoyladenosine tRNA methylthiotransferase MtaB [Prevotella brevis ATCC 19188 : T433DRAFT_scaffold00019.19]	50435.4	4.21e-21	8	6	0.1804
1	cell extract	>2558269914T433DRAFT_01840 Leucine rich repeat-containing protein [Prevotella brevis ATCC 19188 : T433DRAFT_scaffold00011.11]	179945	3.58e-22	8	8	0.0453
1	cell extract	>2558268859T433DRAFT_00783 1-deoxy-D-xylulose-5-phosphate synthase [Prevotella brevis ATCC 19188 : T433DRAFT_scaffold00004.4]	68631.3	2.3e-29	8	7	0.1621
1	cell extract	>2558268629T433DRAFT_00553 Beta-xylosidase [Prevotella brevis ATCC 19188 : T433DRAFT_scaffold00003.3]	35897.5	9.05e-34	8	6	0.147
1	cell extract	>2558269940T433DRAFT_01866 protein of unknown function (DUF4953) [Prevotella brevis ATCC 19188 : T433DRAFT_scaffold00011.11]	94859	1.68e-32	8	7	0.1211
1	cell extract	>2558268132T433DRAFT_00054 Alpha-galactosidase [Prevotella brevis ATCC 19188 : T433DRAFT_scaffold00001.1]	93628.4	1.44e-39	8	5	0.071
1	cell extract	>2558269693T433DRAFT_01617 hypothetical protein [Prevotella brevis ATCC 19188 : T433DRAFT_scaffold00009.9]	32401	1.65e-14	8	5	0.2792
1	cell extract	>2558268268T433DRAFT_00190 alpha-L-rhamnosidase [Prevotella brevis ATCC 19188 : T433DRAFT_scaffold00002.2]	96720.1	5.07e-40	8	7	0.08
1	cell extract	>2558269992T433DRAFT_01918 phosphoribosylanthranilate isomerase [Prevotella brevis ATCC 19188 : T433DRAFT_scaffold00012.12]	23311	7.22e-43	8	7	0.3317
1	cell extract	>2558269417T433DRAFT_01341 Nitroreductase [Prevotella brevis ATCC 19188 : T433DRAFT_scaffold00007.7]	19131.4	2.22e-18	8	4	0.3212
1	cell extract	>2558270520T433DRAFT_02446 dihydroorotase [Prevotella brevis ATCC 19188 : T433DRAFT_scaffold00018.18]	48849.7	2.26e-22	8	6	0.1546
1	cell extract	>2558268338T433DRAFT_00261 dihydrofolate reductase [Prevotella brevis ATCC 19188 : T433DRAFT_scaffold00002.2]	18057	3.7e-24	8	5	0.2956
1	cell extract	>2558268131T433DRAFT_00053 sufS cysteine desulfurase / selenocysteine lyase [Prevotella brevis ATCC 19188 : T433DRAFT_scaffold00001.1]	45195.8	7.64e-18	8	6	0.2611
1	cell extract	>2558268134T433DRAFT_00056 sufC Fe-S cluster assembly ATP-binding protein [Prevotella brevis ATCC 19188 : T433DRAFT_scaffold00001.1]	28173.6	2.97e-29	8	7	0.3466
1	cell extract	>2558269853T433DRAFT_01777 Leucine rich repeat-containing protein [Prevotella brevis ATCC 19188 : T433DRAFT_scaffold00011.11]	120774	3.35e-29	8	7	0.0933
1	cell extract	>2558270599T433DRAFT_02525 D-mannonate dehydratase (EC 4.2.1.8) [Prevotella brevis ATCC 19188 : T433DRAFT_scaffold00019.19]	47429.6	5.43e-25	8	4	0.1966
1	cell extract	>2558269060T433DRAFT_00984 hypothetical protein [Prevotella brevis ATCC 19188 : T433DRAFT_scaffold00005.5]	45765.9	5.8e-21	8	7	0.1523
1	cell extract	>2558269144T433DRAFT_01068 Biopolymer transport protein [Prevotella brevis ATCC 19188 : T433DRAFT_scaffold00006.6]	22895.4	1.85e-19	8	5	0.2512
1	cell extract	>2558269757T433DRAFT_01681 ftsY fused signal recognition particle receptor [Prevotella brevis ATCC 19188 : T433DRAFT_scaffold00010.10]	34810.3	7.49e-28	8	6	0.2508
1	cell extract	>2558269401T433DRAFT_01325 excinuclease ABC subunit A [Prevotella brevis ATCC 19188 : T433DRAFT_scaffold00007.7]	105999	2.45e-46	8	8	0.1111
1	cell extract	>2558269858T433DRAFT_01784 hypothetical protein [Prevotella brevis ATCC 19188 : T433DRAFT_scaffold00011.11]	47330.3	2.6e-46	8	5	0.1446
1	cell extract	>2558269800T433DRAFT_01724 Thiol-disulfide isomerase or thioredoxin [Prevotella brevis ATCC 19188 : T433DRAFT_scaffold00010.10]	40913.8	3.41e-17	8	5	0.1813
1	cell extract	>2558269520T433DRAFT_01444 Por secretion system C-terminal sorting domain-containing protein [Prevotella brevis ATCC 19188 : T433DRAFT_scaffold00008.8]	192591	3.11e-19	8	5	0.0267
1	cell extract	>2558268854T433DRAFT_00778 glycine dehydrogenase subunit 2 [Prevotella brevis ATCC 19188 : T433DRAFT_scaffold00004.4]	51424.8	3.84e-23	8	7	0.1471
1	cell extract	>2558268662T433DRAFT_00586 Curli biogenesis system outer membrane secretion channel CsgG [Prevotella brevis ATCC 19188 : T433DRAFT_scaffold00003.3]	33292.4	1.44e-24	8	4	0.1994
1	cell extract	>2558269955T433DRAFT_01881 Sporulation related domain-containing protein [Prevotella brevis ATCC 19188 : T433DRAFT_scaffold00012.12]	18678.5	3.74e-20	8	4	0.1941
1	cell extract	>2558269860T433DRAFT_01786 adenosylcobyric acid synthase (glutamine-hydrolysing) [Prevotella brevis ATCC 19188 : T433DRAFT_scaffold00011.11]	102992	2.16e-32	8	5	0.0795
1	cell extract	>2558268254T433DRAFT_00176 hypothetical protein [Prevotella brevis ATCC 19188 : T433DRAFT_scaffold00001.1]	55841.7	7.03e-27	8	6	0.1332
1	cell extract	>2558268293T433DRAFT_00215 Beta-galactosidase/beta-glucuronidase [Prevotella brevis ATCC 19188 : T433DRAFT_scaffold00002.2]	89335.5	9.52e-25	8	6	0.1299
1	cell extract	>2558268086T433DRAFT_00008 Formate hydrogenlyase subunit 3/Multisubunit Na+/H+ antiporter, MnhD subunit [Prevotella brevis ATCC 19188 : T433DRAFT_scaffold00001.1]	127230	9.28e-41	8	6	0.0547
1	cell extract	>2558268631T433DRAFT_00555 M6 family metalloprotease domain-containing protein [Prevotella brevis ATCC 19188 : T433DRAFT_scaffold00003.3]	78630.2	6.99e-24	7	5	0.0818
1	cell extract	>2558268776T433DRAFT_00700 Outer membrane protein beta-barrel domain-containing protein [Prevotella brevis ATCC 19188 : T433DRAFT_scaffold00004.4]	21369.7	8.91e-34	7	6	0.3706
1	cell extract	>2558268090T433DRAFT_00012 phosphate butyryltransferase [Prevotella brevis ATCC 19188 : T433DRAFT_scaffold00001.1]	32439	2.78e-35	7	7	0.2517
1	cell extract	>2558268189T433DRAFT_00111 Ig-like domain-containing protein [Prevotella brevis ATCC 19188 : T433DRAFT_scaffold00001.1]	75433.1	1.44e-19	7	5	0.065
1	cell extract	>2558269822T433DRAFT_01746 periplasmic chaperone for outer membrane proteins Skp [Prevotella brevis ATCC 19188 : T433DRAFT_scaffold00010.10]	21538	6.73e-25	7	5	0.299
1	cell extract	>2558270345T433DRAFT_02271 peptide chain release factor 2 [Prevotella brevis ATCC 19188 : T433DRAFT_scaffold00016.16]	42937.2	1.38e-19	7	6	0.2145
1	cell extract	>2558270142T433DRAFT_02068 dihydropyrimidine dehydrogenase (NAD+) subunit PreA [Prevotella brevis ATCC 19188 : T433DRAFT_scaffold00013.13]	52824.2	1.32e-41	7	7	0.2167
1	cell extract	>2558268136T433DRAFT_00058 sufB Iron-regulated ABC transporter membrane component SufB [Prevotella brevis ATCC 19188 : T433DRAFT_scaffold00001.1]	53702.8	8.12e-20	7	4	0.0998
1	cell extract	>2558270786T433DRAFT_02712 GDPmannose 4,6-dehydratase [Prevotella brevis ATCC 19188 : T433DRAFT_scaffold00024.24]	8031.33	3.47e-21	7	4	0.3288
1	cell extract	>2558270341T433DRAFT_02267 CYTH domain-containing protein [Prevotella brevis ATCC 19188 : T433DRAFT_scaffold00015.15]	41826.4	2.65e-31	7	5	0.1366
1	cell extract	>2558270672T433DRAFT_02598 hypothetical protein [Prevotella brevis ATCC 19188 : T433DRAFT_scaffold00020.20]	86914.8	4.87e-25	7	5	0.1107
1	cell extract	>2558268775T433DRAFT_00699 D-alanyl-D-alanine carboxypeptidase / D-alanyl-D-alanine-endopeptidase (penicillin-binding protein 4) [Prevotella brevis ATCC 19188 : T433DRAFT_scaffold00004.4]	45314.8	1.6e-29	7	5	0.2255
1	cell extract	>2558268816T433DRAFT_00740 GTP pyrophosphokinase [Prevotella brevis ATCC 19188 : T433DRAFT_scaffold00004.4]	87272.8	1.1e-23	7	6	0.1017
1	cell extract	>2558270411T433DRAFT_02337 peptidyl-dipeptidase Dcp [Prevotella brevis ATCC 19188 : T433DRAFT_scaffold00017.17]	81187	2.36e-18	7	5	0.0644
1	cell extract	>2558270753T433DRAFT_02679 lysyl-tRNA synthetase, class II [Prevotella brevis ATCC 19188 : T433DRAFT_scaffold00022.22]	67499.3	3.98e-23	7	5	0.1227
1	cell extract	>2558269288T433DRAFT_01212 Fic family protein [Prevotella brevis ATCC 19188 : T433DRAFT_scaffold00007.7]	38599.9	1.03e-15	7	4	0.0947
1	cell extract	>2558270347T433DRAFT_02273 CYTH domain-containing protein [Prevotella brevis ATCC 19188 : T433DRAFT_scaffold00016.16]	18621.3	1.17e-23	7	4	0.236
1	cell extract	>2558268953T433DRAFT_00877 Aspartate/methionine/tyrosine aminotransferase [Prevotella brevis ATCC 19188 : T433DRAFT_scaffold00005.5]	46697.5	2.17e-35	7	6	0.1505
1	cell extract	>2558269615T433DRAFT_01539 transcription antitermination protein nusG [Prevotella brevis ATCC 19188 : T433DRAFT_scaffold00009.9]	20181.8	2.29e-29	7	5	0.2597
1	cell extract	>2558270174T433DRAFT_02100 adenine phosphoribosyltransferase [Prevotella brevis ATCC 19188 : T433DRAFT_scaffold00014.14]	19727.3	1.06e-15	7	5	0.4091
1	cell extract	>2558270418T433DRAFT_02344 6,7-dimethyl-8-ribityllumazine synthase [Prevotella brevis ATCC 19188 : T433DRAFT_scaffold00017.17]	16893.6	6.79e-26	7	5	0.4873
1	cell extract	>2558269581T433DRAFT_01505 gliding motility-associated protein GldM [Prevotella brevis ATCC 19188 : T433DRAFT_scaffold00009.9]	57460.3	4.12e-21	7	7	0.1946
1	cell extract	>2558270501T433DRAFT_02427 glycogen debranching enzyme, putative [Prevotella brevis ATCC 19188 : T433DRAFT_scaffold00018.18]	74864.2	1.79e-27	7	6	0.0678
1	cell extract	>2558270162T433DRAFT_02088 N-acetylmuramic acid 6-phosphate etherase [Prevotella brevis ATCC 19188 : T433DRAFT_scaffold00014.14]	28819.7	5.06e-22	7	4	0.2202
1	cell extract	>2558270128T433DRAFT_02054 Beta-barrel assembly machine subunit BamA [Prevotella brevis ATCC 19188 : T433DRAFT_scaffold00013.13]	102626	5.35e-21	7	6	0.0877
1	cell extract	>2558269523T433DRAFT_01447 Por secretion system C-terminal sorting domain-containing protein [Prevotella brevis ATCC 19188 : T433DRAFT_scaffold00008.8]	129819	8.49e-21	7	6	0.0715
1	cell extract	>2558268151T433DRAFT_00073 CTP synthase [Prevotella brevis ATCC 19188 : T433DRAFT_scaffold00001.1]	61217.8	3.1e-22	7	6	0.1484
1	cell extract	>2558268860T433DRAFT_00784 trk system potassium uptake protein TrkA [Prevotella brevis ATCC 19188 : T433DRAFT_scaffold00004.4]	49799.4	1.1e-13	7	4	0.1084
1	cell extract	>2558269495T433DRAFT_01419 Alpha-L-arabinofuranosidase [Prevotella brevis ATCC 19188 : T433DRAFT_scaffold00008.8]	76738.9	3.93e-25	7	6	0.1329
1	cell extract	>2558269262T433DRAFT_01186 Wyosine [tRNA(Phe)-imidazoG37] synthetase, radical SAM superfamily [Prevotella brevis ATCC 19188 : T433DRAFT_scaffold00006.6]	28625.3	1.52e-14	7	3	0.1142
1	cell extract	>2558270686T433DRAFT_02612 dipeptidyl-peptidase-4 [Prevotella brevis ATCC 19188 : T433DRAFT_scaffold00020.20]	82681.9	1.53e-39	7	5	0.0819
1	cell extract	>2558270684T433DRAFT_02610 Predicted unsaturated glucuronyl hydrolase involved in regulation of bacterial surface properties, and related proteins [Prevotella brevis ATCC 19188 : T433DRAFT_scaffold00020.20]	68955.5	3.08e-21	7	5	0.1209
1	cell extract	>2558268942T433DRAFT_00866 dihydroorotate dehydrogenase electron transfer subunit [Prevotella brevis ATCC 19188 : T433DRAFT_scaffold00005.5]	28070.4	2.59e-24	7	6	0.3438
1	cell extract	>2558270054T433DRAFT_01980 glucuronate isomerase [Prevotella brevis ATCC 19188 : T433DRAFT_scaffold00012.12]	54931.6	1.51e-38	7	6	0.1407
1	cell extract	>2558268649T433DRAFT_00573 Thiol:disulfide interchange protein [Prevotella brevis ATCC 19188 : T433DRAFT_scaffold00003.3]	43020	3.84e-52	7	5	0.2565
1	cell extract	>2558268890T433DRAFT_00814 trpB tryptophan synthase, beta chain (EC 4.2.1.20) [Prevotella brevis ATCC 19188 : T433DRAFT_scaffold00005.5]	44492.8	1.2e-29	7	5	0.222
1	cell extract	>2558269485T433DRAFT_01409 lipopolysaccharide export system ATP-binding protein [Prevotella brevis ATCC 19188 : T433DRAFT_scaffold00008.8]	29734.5	6.77e-24	7	4	0.1947
1	cell extract	>2558269763T433DRAFT_01687 imidazole glycerol phosphate synthase subunit hisH (EC 2.4.2.-) [Prevotella brevis ATCC 19188 : T433DRAFT_scaffold00010.10]	21897	1.53e-31	7	5	0.285
1	cell extract	>2558268198T433DRAFT_00120 topoisomerase-4 subunit B [Prevotella brevis ATCC 19188 : T433DRAFT_scaffold00001.1]	74780.2	3.09e-23	6	5	0.0824
1	cell extract	>2558270828T433DRAFT_02754 3-oxoacyl-[acyl-carrier protein] reductase [Prevotella brevis ATCC 19188 : T433DRAFT_scaffold00026.26]	30775.6	2.87e-26	6	6	0.3053
1	cell extract	>2558268444T433DRAFT_00367 protein of unknown function (DUF4954) [Prevotella brevis ATCC 19188 : T433DRAFT_scaffold00002.2]	69467	9.44e-21	6	3	0.0729
1	cell extract	>2558270210T433DRAFT_02136 DNA-binding protein, histone-like, putative [Prevotella brevis ATCC 19188 : T433DRAFT_scaffold00014.14]	16713.6	2.59e-21	6	5	0.3605
1	cell extract	>2558270729T433DRAFT_02655 ribosome recycling factor [Prevotella brevis ATCC 19188 : T433DRAFT_scaffold00021.21]	21186.2	8.17e-19	6	5	0.4355
1	cell extract	>2558270700T433DRAFT_02626 three-Cys-motif partner protein [Prevotella brevis ATCC 19188 : T433DRAFT_scaffold00021.21]	45072.7	1.07e-26	6	6	0.1399
1	cell extract	>2558270180T433DRAFT_02106 DNA polymerase I [Prevotella brevis ATCC 19188 : T433DRAFT_scaffold00014.14]	104797	2.38e-23	6	6	0.0889
1	cell extract	>2558268328T433DRAFT_00251 hypothetical protein [Prevotella brevis ATCC 19188 : T433DRAFT_scaffold00002.2]	25068.8	3.89e-21	6	5	0.131
1	cell extract	>2558269975T433DRAFT_01901 YhcH/YjgK/YiaL family protein [Prevotella brevis ATCC 19188 : T433DRAFT_scaffold00012.12]	16526.4	4.37e-35	6	5	0.2365
1	cell extract	>2558270059T433DRAFT_01985 leuA 2-isopropylmalate synthase [Prevotella brevis ATCC 19188 : T433DRAFT_scaffold00012.12]	54365	2.13e-42	6	5	0.118
1	cell extract	>2558269104T433DRAFT_01028 aspartate ammonia-lyase [Prevotella brevis ATCC 19188 : T433DRAFT_scaffold00006.6]	50684.6	7.36e-31	6	6	0.191
1	cell extract	>2558269985T433DRAFT_01911 Nitroreductase [Prevotella brevis ATCC 19188 : T433DRAFT_scaffold00012.12]	19549.9	1.39e-12	6	3	0.2114
1	cell extract	>2558269161T433DRAFT_01085 Outer membrane receptor proteins, mostly Fe transport [Prevotella brevis ATCC 19188 : T433DRAFT_scaffold00006.6]	122573	7.93e-18	6	4	0.0472
1	cell extract	>2558268450T433DRAFT_00373 Outer membrane protein TolC [Prevotella brevis ATCC 19188 : T433DRAFT_scaffold00002.2]	52672.3	2.58e-23	6	5	0.1351
1	cell extract	>2558268810T433DRAFT_00734 protein of unknown function (DUF349) [Prevotella brevis ATCC 19188 : T433DRAFT_scaffold00004.4]	69212.6	5.61e-17	6	5	0.1092
1	cell extract	>2558268965T433DRAFT_00889 aspC aspartate aminotransferase [Prevotella brevis ATCC 19188 : T433DRAFT_scaffold00005.5]	44870.9	1.2e-14	6	5	0.115
1	cell extract	>2558268487T433DRAFT_00410 phosphoenolpyruvate mutase [Prevotella brevis ATCC 19188 : T433DRAFT_scaffold00003.3]	48784	3.16e-21	6	6	0.265
1	cell extract	>2558269718T433DRAFT_01642 ATP phosphoribosyltransferase [Prevotella brevis ATCC 19188 : T433DRAFT_scaffold00010.10]	31487.5	6.51e-20	6	6	0.2933
1	cell extract	>2558269494T433DRAFT_01418 Beta-xylosidase [Prevotella brevis ATCC 19188 : T433DRAFT_scaffold00008.8]	44372.4	2.95e-16	6	5	0.1753
1	cell extract	>2558269649T433DRAFT_01573 methionyl aminopeptidase [Prevotella brevis ATCC 19188 : T433DRAFT_scaffold00009.9]	29176.6	2.11e-16	6	4	0.1767
1	cell extract	>2558270516T433DRAFT_02442 DNA polymerase-3 subunit gamma/tau [Prevotella brevis ATCC 19188 : T433DRAFT_scaffold00018.18]	68407.5	2.97e-16	6	5	0.0792
1	cell extract	>2558268439T433DRAFT_00362 hypothetical protein [Prevotella brevis ATCC 19188 : T433DRAFT_scaffold00002.2]	123509	1.51e-19	6	4	0.0784
1	cell extract	>2558270403T433DRAFT_02329 argC N-acetyl-gamma-glutamyl-phosphate reductase [Prevotella brevis ATCC 19188 : T433DRAFT_scaffold00016.16]	37710.3	7.17e-20	6	4	0.2058
1	cell extract	>2558269478T433DRAFT_01402 periplasmic chaperone for outer membrane proteins SurA [Prevotella brevis ATCC 19188 : T433DRAFT_scaffold00008.8]	51962	3.08e-16	6	4	0.1204
1	cell extract	>2558269815T433DRAFT_01739 DNA-binding protein HU-beta [Prevotella brevis ATCC 19188 : T433DRAFT_scaffold00010.10]	10373.6	1.14e-13	6	4	0.4022
1	cell extract	>2558268692T433DRAFT_00616 2,3-bisphosphoglycerate-independent phosphoglycerate mutase [Prevotella brevis ATCC 19188 : T433DRAFT_scaffold00004.4]	48753.9	1.35e-11	6	4	0.135
1	cell extract	>2558268993T433DRAFT_00917 WD40-like Beta Propeller Repeat [Prevotella brevis ATCC 19188 : T433DRAFT_scaffold00005.5]	85198.2	1.96e-25	6	6	0.1342
1	cell extract	>2558269618T433DRAFT_01542 rplJ LSU ribosomal protein L10P [Prevotella brevis ATCC 19188 : T433DRAFT_scaffold00009.9]	18832.2	7.32e-22	6	4	0.2105
1	cell extract	>2558268161T433DRAFT_00083 mannose-1-phosphate guanylyltransferase [Prevotella brevis ATCC 19188 : T433DRAFT_scaffold00001.1]	41444.5	3.15e-12	6	2	0.0854
1	cell extract	>2558269923T433DRAFT_01849 hypothetical protein [Prevotella brevis ATCC 19188 : T433DRAFT_scaffold00011.11]	34709.4	3.87e-09	6	5	0.1546
1	cell extract	>2558270071T433DRAFT_01997 Starch-binding associating with outer membrane [Prevotella brevis ATCC 19188 : T433DRAFT_scaffold00013.13]	64139.2	2.69e-24	6	3	0.0771
1	cell extract	>2558269935T433DRAFT_01861 thiamine-monophosphate kinase [Prevotella brevis ATCC 19188 : T433DRAFT_scaffold00011.11]	39558.7	5.22e-31	6	4	0.1416
1	cell extract	>2558269619T433DRAFT_01543 rplL large subunit ribosomal protein L7/L12 [Prevotella brevis ATCC 19188 : T433DRAFT_scaffold00009.9]	12699.8	3.33e-19	6	4	0.4762
1	cell extract	>2558268224T433DRAFT_00146 BRO family, N-terminal domain [Prevotella brevis ATCC 19188 : T433DRAFT_scaffold00001.1]	33196.1	7.43e-33	6	6	0.3171
1	cell extract	>2558268393T433DRAFT_00316 Aspartate/methionine/tyrosine aminotransferase [Prevotella brevis ATCC 19188 : T433DRAFT_scaffold00002.2]	48984.5	8.24e-26	6	4	0.0729
1	cell extract	>2558269454T433DRAFT_01378 Protein of unknown function (DUF4876) [Prevotella brevis ATCC 19188 : T433DRAFT_scaffold00008.8]	59004.3	8.94e-24	6	4	0.0844
1	cell extract	>2558269905T433DRAFT_01831 alpha-1,2-mannosidase, putative [Prevotella brevis ATCC 19188 : T433DRAFT_scaffold00011.11]	86315.8	4.31e-23	6	5	0.112
1	cell extract	>2558269849T433DRAFT_01773 L-threonine O-3-phosphate decarboxylase [Prevotella brevis ATCC 19188 : T433DRAFT_scaffold00011.11]	35630.7	9e-20	6	3	0.177
1	cell extract	>2558269083T433DRAFT_01007 ketopantoate reductase (EC 1.1.1.169) [Prevotella brevis ATCC 19188 : T433DRAFT_scaffold00005.5]	33913	8.68e-31	6	4	0.1821
1	cell extract	>2558269053T433DRAFT_00977 shikimate dehydrogenase [Prevotella brevis ATCC 19188 : T433DRAFT_scaffold00005.5]	28073.3	3.38e-18	6	4	0.261
1	cell extract	>2558268655T433DRAFT_00579 ATP-dependent RNA helicase DeaD [Prevotella brevis ATCC 19188 : T433DRAFT_scaffold00003.3]	69674	1.42e-12	5	5	0.11
1	cell extract	>2558269399T433DRAFT_01323 beta-galactosidase [Prevotella brevis ATCC 19188 : T433DRAFT_scaffold00007.7]	90769.1	2.72e-12	5	4	0.0476
1	cell extract	>2558269754T433DRAFT_01678 nucleoid DNA-binding protein [Prevotella brevis ATCC 19188 : T433DRAFT_scaffold00010.10]	47082.8	9.33e-19	5	5	0.0924
1	cell extract	>2558270815T433DRAFT_02741 ribosome-binding factor A [Prevotella brevis ATCC 19188 : T433DRAFT_scaffold00025.25]	12986	2.45e-12	5	5	0.4234
1	cell extract	>2558268637T433DRAFT_00561 TonB-linked outer membrane protein, SusC/RagA family [Prevotella brevis ATCC 19188 : T433DRAFT_scaffold00003.3]	126666	2.15e-14	5	5	0.0646
1	cell extract	>2558269542T433DRAFT_01466 magnesium chelatase family protein [Prevotella brevis ATCC 19188 : T433DRAFT_scaffold00008.8]	57624.3	1.06e-20	5	5	0.195
1	cell extract	>2558268534T433DRAFT_00457 Murein DD-endopeptidase MepM and murein hydrolase activator NlpD, contain LysM domain [Prevotella brevis ATCC 19188 : T433DRAFT_scaffold00003.3]	35019.1	3.95e-17	5	5	0.2013
1	cell extract	>2558270719T433DRAFT_02645 Flavorubredoxin [Prevotella brevis ATCC 19188 : T433DRAFT_scaffold00021.21]	43572.8	5.12e-26	5	4	0.1436
1	cell extract	>2558269976T433DRAFT_01902 1,4-alpha-glucan branching enzyme [Prevotella brevis ATCC 19188 : T433DRAFT_scaffold00012.12]	78602.8	7.45e-12	5	5	0.0811
1	cell extract	>2558269255T433DRAFT_01179 Signal transduction histidine kinase [Prevotella brevis ATCC 19188 : T433DRAFT_scaffold00006.6]	78796.3	3.01e-18	5	5	0.141
1	cell extract	>2558270519T433DRAFT_02445 protein of unknown function (DUF4369) [Prevotella brevis ATCC 19188 : T433DRAFT_scaffold00018.18]	27023.4	1.2e-25	5	4	0.2263
1	cell extract	>2558268996T433DRAFT_00920 molecular chaperone HtpG [Prevotella brevis ATCC 19188 : T433DRAFT_scaffold00005.5]	79029.2	2.09e-19	5	4	0.057
1	cell extract	>2558268098T433DRAFT_00020 cell division protein FtsA [Prevotella brevis ATCC 19188 : T433DRAFT_scaffold00001.1]	53939.7	3.71e-18	5	5	0.1411
1	cell extract	>2558269219T433DRAFT_01143 Cell fate regulator YaaT, PSP1 superfamily (controls sporulation, competence, biofilm development) [Prevotella brevis ATCC 19188 : T433DRAFT_scaffold00006.6]	42539.9	3.01e-20	5	4	0.1379
1	cell extract	>2558270797T433DRAFT_02723 3-oxoacyl-[acyl-carrier protein] reductase [Prevotella brevis ATCC 19188 : T433DRAFT_scaffold00024.24]	29913.5	4.12e-23	5	5	0.2273
1	cell extract	>2558270413T433DRAFT_02339 carboxyl-terminal processing protease [Prevotella brevis ATCC 19188 : T433DRAFT_scaffold00017.17]	60755.7	5.06e-27	5	4	0.052
1	cell extract	>2558269476T433DRAFT_01400 DNA mismatch repair protein MutL [Prevotella brevis ATCC 19188 : T433DRAFT_scaffold00008.8]	67313	3.24e-16	5	4	0.0873
1	cell extract	>2558270243T433DRAFT_02169 replicative DNA helicase [Prevotella brevis ATCC 19188 : T433DRAFT_scaffold00015.15]	56929.8	6.92e-18	5	4	0.0994
1	cell extract	>2558268105T433DRAFT_00027 UDP-N-acetylmuramoylalanyl-D-glutamate--2,6-diaminopimelate ligase [Prevotella brevis ATCC 19188 : T433DRAFT_scaffold00001.1]	53160.3	2.31e-26	5	4	0.1281
1	cell extract	>2558269098T433DRAFT_01022 hypothetical protein [Prevotella brevis ATCC 19188 : T433DRAFT_scaffold00006.6]	54488.8	3.66e-26	5	5	0.0863
1	cell extract	>2558268193T433DRAFT_00115 Endonuclease I [Prevotella brevis ATCC 19188 : T433DRAFT_scaffold00001.1]	58194.1	2.98e-17	5	3	0.092
1	cell extract	>2558268232T433DRAFT_00154 hypothetical protein [Prevotella brevis ATCC 19188 : T433DRAFT_scaffold00001.1]	45409.8	1.62e-16	5	5	0.1091
1	cell extract	>2558270261T433DRAFT_02187 glutathione peroxidase [Prevotella brevis ATCC 19188 : T433DRAFT_scaffold00015.15]	20295.3	1.94e-18	5	4	0.2833
1	cell extract	>2558269042T433DRAFT_00966 penicillin-binding protein 1A [Prevotella brevis ATCC 19188 : T433DRAFT_scaffold00005.5]	91253.3	8.27e-28	5	5	0.0658
1	cell extract	>2558269439T433DRAFT_01363 ligand-binding sensor domain-containing protein [Prevotella brevis ATCC 19188 : T433DRAFT_scaffold00007.7]	141533	1.18e-12	5	5	0.0425
1	cell extract	>2558270024T433DRAFT_01950 molecular chaperone GrpE [Prevotella brevis ATCC 19188 : T433DRAFT_scaffold00012.12]	21675.8	1.23e-11	5	4	0.2344
1	cell extract	>2558269150T433DRAFT_01074 Glycosyl hydrolase family 115 [Prevotella brevis ATCC 19188 : T433DRAFT_scaffold00006.6]	142223	4e-19	5	5	0.0594
1	cell extract	>2558268186T433DRAFT_00108 Carboxypeptidase regulatory-like domain-containing protein [Prevotella brevis ATCC 19188 : T433DRAFT_scaffold00001.1]	99782.7	6.84e-14	5	4	0.0569
1	cell extract	>2558270299T433DRAFT_02225 hypothetical protein [Prevotella brevis ATCC 19188 : T433DRAFT_scaffold00015.15]	28859.2	2.1e-15	5	3	0.2101
1	cell extract	>2558269061T433DRAFT_00985 UDP-N-acetylglucosamine 2-epimerase (non-hydrolysing) [Prevotella brevis ATCC 19188 : T433DRAFT_scaffold00005.5]	38855	2.79e-25	5	3	0.0653
1	cell extract	>2558270396T433DRAFT_02322 glutamate-5-semialdehyde dehydrogenase [Prevotella brevis ATCC 19188 : T433DRAFT_scaffold00016.16]	43606.1	8.29e-14	5	5	0.1899
1	cell extract	>2558268656T433DRAFT_00580 hypothetical protein [Prevotella brevis ATCC 19188 : T433DRAFT_scaffold00003.3]	19454.8	6.65e-11	5	2	0.0852
1	cell extract	>2558269949T433DRAFT_01875 UDP-N-acetylmuramate dehydrogenase [Prevotella brevis ATCC 19188 : T433DRAFT_scaffold00012.12]	37179.8	3.08e-10	5	3	0.1391
1	cell extract	>2558269154T433DRAFT_01078 iron complex outermembrane recepter protein [Prevotella brevis ATCC 19188 : T433DRAFT_scaffold00006.6]	67378.3	1.41e-11	5	3	0.0472
1	cell extract	>2558269890T433DRAFT_01816 hypothetical protein [Prevotella brevis ATCC 19188 : T433DRAFT_scaffold00011.11]	112860	4.48e-18	5	3	0.055
1	cell extract	>2558270306T433DRAFT_02232 maltose O-acetyltransferase [Prevotella brevis ATCC 19188 : T433DRAFT_scaffold00015.15]	19329.7	1.5e-12	5	4	0.2111
1	cell extract	>2558268311T433DRAFT_00233 Starch-binding associating with outer membrane [Prevotella brevis ATCC 19188 : T433DRAFT_scaffold00002.2]	66298.3	3.02e-27	5	5	0.1707
1	cell extract	>2558269941T433DRAFT_01867 hypothetical protein [Prevotella brevis ATCC 19188 : T433DRAFT_scaffold00011.11]	93751.1	1.07e-30	5	5	0.081
1	cell extract	>2558268118T433DRAFT_00040 beta-galactosidase [Prevotella brevis ATCC 19188 : T433DRAFT_scaffold00001.1]	90191.5	6.21e-17	5	5	0.0748
1	cell extract	>2558270150T433DRAFT_02076 hypothetical protein [Prevotella brevis ATCC 19188 : T433DRAFT_scaffold00014.14]	103660	1.9e-21	5	4	0.0529
1	cell extract	>2558269826T433DRAFT_01750 cytidine deaminase [Prevotella brevis ATCC 19188 : T433DRAFT_scaffold00010.10]	17323.8	8.83e-19	5	4	0.6306
1	cell extract	>2558270811T433DRAFT_02737 acyl-CoA thioester hydrolase [Prevotella brevis ATCC 19188 : T433DRAFT_scaffold00025.25]	15982.9	1.48e-19	5	4	0.4706
1	cell extract	>2558269158T433DRAFT_01082 hypoxanthine phosphoribosyltransferase [Prevotella brevis ATCC 19188 : T433DRAFT_scaffold00006.6]	19860.4	1.26e-28	5	4	0.2626
1	cell extract	>2558268412T433DRAFT_00335 era GTP-binding protein Era [Prevotella brevis ATCC 19188 : T433DRAFT_scaffold00002.2]	33723.9	2.94e-25	5	4	0.1395
1	cell extract	>2558269356T433DRAFT_01280 adenine-specific DNA-methyltransferase [Prevotella brevis ATCC 19188 : T433DRAFT_scaffold00007.7]	73854.2	4.97e-20	5	5	0.1215
1	cell extract	>2558270406T433DRAFT_02332 hypothetical protein [Prevotella brevis ATCC 19188 : T433DRAFT_scaffold00016.16]	22324.4	6.83e-34	5	4	0.205
1	cell extract	>2558268906T433DRAFT_00830 dTDP-4-dehydrorhamnose 3,5-epimerase [Prevotella brevis ATCC 19188 : T433DRAFT_scaffold00005.5]	21115.6	1.19e-20	5	3	0.2143
1	cell extract	>2558268089T433DRAFT_00011 long-chain acyl-CoA synthetase [Prevotella brevis ATCC 19188 : T433DRAFT_scaffold00001.1]	68244.8	8.68e-18	5	4	0.088
1	cell extract	>2558268350T433DRAFT_00273 DNA topoisomerase-3 [Prevotella brevis ATCC 19188 : T433DRAFT_scaffold00002.2]	78128.4	3.06e-21	5	3	0.0605
1	cell extract	>2558270328T433DRAFT_02254 hypothetical protein [Prevotella brevis ATCC 19188 : T433DRAFT_scaffold00015.15]	28190.2	9.66e-18	5	3	0.168
1	cell extract	>2558268719T433DRAFT_00643 alpha-1,2-mannosidase, putative [Prevotella brevis ATCC 19188 : T433DRAFT_scaffold00004.4]	83396.2	1.92e-17	5	3	0.042
1	cell extract	>2558270453T433DRAFT_02379 ribosome-associated heat shock protein Hsp15 [Prevotella brevis ATCC 19188 : T433DRAFT_scaffold00017.17]	16575.5	1.58e-12	5	4	0.3767
1	cell extract	>2558268490T433DRAFT_00413 2-aminoethylphosphonate-pyruvate transaminase [Prevotella brevis ATCC 19188 : T433DRAFT_scaffold00003.3]	42031.1	1.44e-19	5	3	0.0936
1	cell extract	>2558268302T433DRAFT_00224 autotransporter-associated beta strand repeat-containing protein [Prevotella brevis ATCC 19188 : T433DRAFT_scaffold00002.2]	149731	1.83e-15	5	3	0.0431
1	cell extract	>2558268572T433DRAFT_00495 Predicted aminopeptidases [Prevotella brevis ATCC 19188 : T433DRAFT_scaffold00003.3]	36234.1	3.93e-23	5	5	0.2121
1	cell extract	>2558269932T433DRAFT_01858 protease-4 [Prevotella brevis ATCC 19188 : T433DRAFT_scaffold00011.11]	65646.1	9.63e-10	5	4	0.0773
1	cell extract	>2558268111T433DRAFT_00033 Acetyltransferase (GNAT) domain-containing protein [Prevotella brevis ATCC 19188 : T433DRAFT_scaffold00001.1]	38144.3	6.71e-26	5	3	0.1455
1	cell extract	>2558268536T433DRAFT_00459 Cell wall-associated hydrolases (invasion-associated proteins) [Prevotella brevis ATCC 19188 : T433DRAFT_scaffold00003.3]	20629	1.51e-11	5	3	0.235
1	cell extract	>2558268101T433DRAFT_00023 UDP-N-acetylglucosamine-N-acetylmuramylpentapeptide N-acetylglucosamine transferase [Prevotella brevis ATCC 19188 : T433DRAFT_scaffold00001.1]	39967.3	2.54e-30	5	5	0.2141
1	cell extract	>2558268705T433DRAFT_00629 23S rRNA (adenine2503-C2)-methyltransferase [Prevotella brevis ATCC 19188 : T433DRAFT_scaffold00004.4]	39016.5	2.87e-30	5	4	0.1971
1	cell extract	>2558269535T433DRAFT_01459 pyrE orotate phosphoribosyltransferase [Prevotella brevis ATCC 19188 : T433DRAFT_scaffold00008.8]	22905.9	3e-21	5	4	0.2345
1	cell extract	>2558269488T433DRAFT_01412 ELWxxDGT repeat-containing protein [Prevotella brevis ATCC 19188 : T433DRAFT_scaffold00008.8]	68420.8	1.73e-30	5	4	0.13
1	cell extract	>2558269782T433DRAFT_01706 4-hydroxy-tetrahydrodipicolinate synthase [Prevotella brevis ATCC 19188 : T433DRAFT_scaffold00010.10]	32474	3.12e-14	5	3	0.1559
1	cell extract	>2558268448T433DRAFT_00371 alpha-1,2-mannosidase, putative [Prevotella brevis ATCC 19188 : T433DRAFT_scaffold00002.2]	82173.4	4.47e-54	5	5	0.0941
1	cell extract	>2558270747T433DRAFT_02673 tRNA-Thr(GGU) m(6)t(6)A37 methyltransferase TsaA [Prevotella brevis ATCC 19188 : T433DRAFT_scaffold00022.22]	25566.1	9.93e-19	5	3	0.1681
1	cell extract	>2558268826T433DRAFT_00750 cell surface protein SprA [Prevotella brevis ATCC 19188 : T433DRAFT_scaffold00004.4]	281531	6.71e-19	5	5	0.0304
1	cell extract	>2558269734T433DRAFT_01658 hypothetical protein [Prevotella brevis ATCC 19188 : T433DRAFT_scaffold00010.10]	38000.5	3.22e-18	4	4	0.0733
1	cell extract	>2558269964T433DRAFT_01890 rplT LSU ribosomal protein L20P [Prevotella brevis ATCC 19188 : T433DRAFT_scaffold00012.12]	13075.2	3.93e-13	4	4	0.3684
1	cell extract	>2558268313T433DRAFT_00235 Sucrose-6-phosphate hydrolase SacC, GH32 family [Prevotella brevis ATCC 19188 : T433DRAFT_scaffold00002.2]	60914.6	4.63e-10	4	4	0.0835
1	cell extract	>2558269959T433DRAFT_01885 CotH protein [Prevotella brevis ATCC 19188 : T433DRAFT_scaffold00012.12]	70308.7	1.51e-20	4	4	0.0796
1	cell extract	>2558268654T433DRAFT_00578 N-acetylglutamate kinase [Prevotella brevis ATCC 19188 : T433DRAFT_scaffold00003.3]	27262.3	5.5e-30	4	4	0.2355
1	cell extract	>2558270430T433DRAFT_02356 2-succinyl-5-enolpyruvyl-6-hydroxy-3-cyclohexene-1-carboxylate synthase [Prevotella brevis ATCC 19188 : T433DRAFT_scaffold00017.17]	56134.3	2.38e-18	4	4	0.0974
1	cell extract	>2558269817T433DRAFT_01741 23S rRNA (uracil1939-C5)-methyltransferase [Prevotella brevis ATCC 19188 : T433DRAFT_scaffold00010.10]	54286.7	1.37e-17	4	4	0.0943
1	cell extract	>2558270412T433DRAFT_02338 dCMP deaminase [Prevotella brevis ATCC 19188 : T433DRAFT_scaffold00017.17]	15675	9.76e-12	4	4	0.1489
1	cell extract	>2558270759T433DRAFT_02685 RNA polymerase Rpb6 [Prevotella brevis ATCC 19188 : T433DRAFT_scaffold00023.23]	12989.6	3.37e-15	4	3	0.3274
1	cell extract	>2558268365T433DRAFT_00288 porphobilinogen synthase [Prevotella brevis ATCC 19188 : T433DRAFT_scaffold00002.2]	36313	1.82e-14	4	4	0.161
1	cell extract	>2558270052T433DRAFT_01978 haloacid dehalogenase superfamily, subfamily IA, variant 3 with third motif having DD or ED [Prevotella brevis ATCC 19188 : T433DRAFT_scaffold00012.12]	24440.1	1.05e-24	4	4	0.2361
1	cell extract	>2558269431T433DRAFT_01355 Glyoxylase, beta-lactamase superfamily II [Prevotella brevis ATCC 19188 : T433DRAFT_scaffold00007.7]	24640.1	1.83e-14	4	4	0.2824
1	cell extract	>2558270457T433DRAFT_02383 hypothetical protein [Prevotella brevis ATCC 19188 : T433DRAFT_scaffold00017.17]	27688.1	1.16e-12	4	3	0.1382
1	cell extract	>2558268262T433DRAFT_00184 Beta-xylosidase [Prevotella brevis ATCC 19188 : T433DRAFT_scaffold00001.1]	80730.3	4.84e-22	4	4	0.1195
1	cell extract	>2558269266T433DRAFT_01190 tRNA pseudouridine55 synthase [Prevotella brevis ATCC 19188 : T433DRAFT_scaffold00006.6]	26619.9	1.2e-16	4	4	0.2279
1	cell extract	>2558269872T433DRAFT_01798 precorrin-4 C11-methyltransferase [Prevotella brevis ATCC 19188 : T433DRAFT_scaffold00011.11]	67307	1.32e-09	4	2	0.0504
1	cell extract	>2558268743T433DRAFT_00667 GTPase subunit of restriction endonuclease [Prevotella brevis ATCC 19188 : T433DRAFT_scaffold00004.4]	61232.4	7.88e-13	4	4	0.1053
1	cell extract	>2558269165T433DRAFT_01089 hypothetical protein [Prevotella brevis ATCC 19188 : T433DRAFT_scaffold00006.6]	21821.2	7.42e-17	4	3	0.2217
1	cell extract	>2558268415T433DRAFT_00338 Phosphoenolpyruvate synthase/pyruvate phosphate dikinase [Prevotella brevis ATCC 19188 : T433DRAFT_scaffold00002.2]	114713	8.09e-10	4	4	0.0677
1	cell extract	>2558270496T433DRAFT_02422 GAF domain-containing protein [Prevotella brevis ATCC 19188 : T433DRAFT_scaffold00018.18]	17377.7	3.41e-11	4	4	0.2157
1	cell extract	>2558268319T433DRAFT_00242 thiamine-phosphate diphosphorylase [Prevotella brevis ATCC 19188 : T433DRAFT_scaffold00002.2]	22482.6	7.1e-16	4	3	0.2476
1	cell extract	>2558270407T433DRAFT_02333 transcriptional regulator, ArgR family [Prevotella brevis ATCC 19188 : T433DRAFT_scaffold00016.16]	17509.2	5.7e-07	4	2	0.1646
1	cell extract	>2558269584T433DRAFT_01508 replication restart DNA helicase PriA [Prevotella brevis ATCC 19188 : T433DRAFT_scaffold00009.9]	86488.7	1.25e-15	4	4	0.0569
1	cell extract	>2558269603T433DRAFT_01527 MoxR-like ATPase [Prevotella brevis ATCC 19188 : T433DRAFT_scaffold00009.9]	36362.1	1.05e-08	4	3	0.1292
1	cell extract	>2558269006T433DRAFT_00930 nqrF Na+-transporting NADH:ubiquinone oxidoreductase subunit F [Prevotella brevis ATCC 19188 : T433DRAFT_scaffold00005.5]	46648.3	1.91e-20	4	4	0.1762
1	cell extract	>2558269903T433DRAFT_01829 Starch-binding associating with outer membrane [Prevotella brevis ATCC 19188 : T433DRAFT_scaffold00011.11]	80450.6	1.71e-12	4	3	0.0658
1	cell extract	>2558268195T433DRAFT_00117 Endonuclease I [Prevotella brevis ATCC 19188 : T433DRAFT_scaffold00001.1]	60575.9	2.72e-12	4	3	0.0772
1	cell extract	>2558270130T433DRAFT_02056 periplasmic chaperone for outer membrane proteins Skp [Prevotella brevis ATCC 19188 : T433DRAFT_scaffold00013.13]	18967.7	8.3e-20	4	4	0.3647
1	cell extract	>2558270808T433DRAFT_02734 Predicted extracellular nuclease [Prevotella brevis ATCC 19188 : T433DRAFT_scaffold00025.25]	58250.9	4.44e-10	4	3	0.0649
1	cell extract	>2558268994T433DRAFT_00918 Uncharacterized protein, UPF0371 family [Prevotella brevis ATCC 19188 : T433DRAFT_scaffold00005.5]	54816	7e-15	4	3	0.0596
1	cell extract	>2558268582T433DRAFT_00505 4-hydroxy-3-methylbut-2-en-1-yl diphosphate synthase [Prevotella brevis ATCC 19188 : T433DRAFT_scaffold00003.3]	50522.7	2.73e-13	4	2	0.0754
1	cell extract	>2558269855T433DRAFT_01779 sirohydrochlorin cobaltochelatase [Prevotella brevis ATCC 19188 : T433DRAFT_scaffold00011.11]	40031.2	7.7e-10	4	2	0.0852
1	cell extract	>2558268320T433DRAFT_00243 thiG thiazole-phosphate synthase [Prevotella brevis ATCC 19188 : T433DRAFT_scaffold00002.2]	27392	3e-20	4	3	0.1673
1	cell extract	>2558269069T433DRAFT_00993 DNA ligase (NAD+) [Prevotella brevis ATCC 19188 : T433DRAFT_scaffold00005.5]	74914.1	1.11e-15	4	4	0.0932
1	cell extract	>2558268697T433DRAFT_00621 agmatine deiminase (EC 3.5.3.12) [Prevotella brevis ATCC 19188 : T433DRAFT_scaffold00004.4]	36522.9	6.4e-16	4	2	0.1022
1	cell extract	>2558268517T433DRAFT_00440 hypothetical protein [Prevotella brevis ATCC 19188 : T433DRAFT_scaffold00003.3]	38069.7	2.01e-21	4	3	0.1061
1	cell extract	>2558269443T433DRAFT_01367 Opacity protein [Prevotella brevis ATCC 19188 : T433DRAFT_scaffold00007.7]	19965.7	9.18e-14	4	4	0.2611
1	cell extract	>2558268687T433DRAFT_00611 5,10-methenyltetrahydrofolate synthetase [Prevotella brevis ATCC 19188 : T433DRAFT_scaffold00004.4]	38282.2	1.93e-11	4	4	0.1772
1	cell extract	>2558268385T433DRAFT_00308 hypothetical protein [Prevotella brevis ATCC 19188 : T433DRAFT_scaffold00002.2]	38006.6	3.96e-20	4	3	0.1511
1	cell extract	>2558268618T433DRAFT_00542 pyruvate kinase [Prevotella brevis ATCC 19188 : T433DRAFT_scaffold00003.3]	53536.7	3.72e-14	4	3	0.0873
1	cell extract	>2558269177T433DRAFT_01101 hydrophobic/amphiphilic exporter-1, HAE1 family [Prevotella brevis ATCC 19188 : T433DRAFT_scaffold00006.6]	118527	1.16e-20	4	3	0.0424
1	cell extract	>2558269428T433DRAFT_01352 DNA repair protein RecN (Recombination protein N) [Prevotella brevis ATCC 19188 : T433DRAFT_scaffold00007.7]	61742.5	3.39e-13	4	4	0.1609
1	cell extract	>2558269587T433DRAFT_01511 glutamyl-tRNA synthetase [Prevotella brevis ATCC 19188 : T433DRAFT_scaffold00009.9]	58049.6	3.78e-24	4	3	0.1069
1	cell extract	>2558269522T433DRAFT_01446 hypothetical protein [Prevotella brevis ATCC 19188 : T433DRAFT_scaffold00008.8]	44562.5	8.19e-17	4	3	0.1604
1	cell extract	>2558270242T433DRAFT_02168 4-diphosphocytidyl-2-C-methyl-D-erythritol kinase [Prevotella brevis ATCC 19188 : T433DRAFT_scaffold00015.15]	30634.5	6.84e-15	4	3	0.192
1	cell extract	>2558269951T433DRAFT_01877 hypothetical protein [Prevotella brevis ATCC 19188 : T433DRAFT_scaffold00012.12]	33055	2.43e-13	4	4	0.1138
1	cell extract	>2558270005T433DRAFT_01931 2-dehydro-3-deoxygluconokinase [Prevotella brevis ATCC 19188 : T433DRAFT_scaffold00012.12]	37573.7	5.32e-10	4	3	0.0801
1	cell extract	>2558269973T433DRAFT_01899 3-deoxy-manno-octulosonate cytidylyltransferase (CMP-KDO synthetase) [Prevotella brevis ATCC 19188 : T433DRAFT_scaffold00012.12]	28095.7	3.59e-08	4	2	0.1089
1	cell extract	>2558268113T433DRAFT_00035 deoxyuridine 5'-triphosphate nucleotidohydrolase (EC 3.6.1.23) [Prevotella brevis ATCC 19188 : T433DRAFT_scaffold00001.1]	15917.4	3.32e-15	4	3	0.4286
1	cell extract	>2558269483T433DRAFT_01407 clpP ATP-dependent Clp protease proteolytic subunit ClpP [Prevotella brevis ATCC 19188 : T433DRAFT_scaffold00008.8]	24679.4	1.33e-15	4	3	0.2046
1	cell extract	>2558269171T433DRAFT_01095 SusD family protein [Prevotella brevis ATCC 19188 : T433DRAFT_scaffold00006.6]	51792.8	1.5e-19	4	3	0.1631
1	cell extract	>2558269658T433DRAFT_01582 tRNA threonylcarbamoyladenosine biosynthesis protein TsaE [Prevotella brevis ATCC 19188 : T433DRAFT_scaffold00009.9]	16234	4.46e-11	4	3	0.234
1	cell extract	>2558269461T433DRAFT_01385 protein phosphatase [Prevotella brevis ATCC 19188 : T433DRAFT_scaffold00008.8]	54725	9.92e-27	4	3	0.073
1	cell extract	>2558269253T433DRAFT_01177 7,8-dihydropterin-6-yl-methyl-4-(beta-D-ribofuranosyl)aminobenzene 5'-phosphate synthase [Prevotella brevis ATCC 19188 : T433DRAFT_scaffold00006.6]	29895.9	4.59e-11	4	3	0.1236
1	cell extract	>2558268691T433DRAFT_00615 aspartate kinase [Prevotella brevis ATCC 19188 : T433DRAFT_scaffold00004.4]	90253.8	7.48e-27	4	3	0.0425
1	cell extract	>2558269550T433DRAFT_01474 protein of unknown function (DUF4827) [Prevotella brevis ATCC 19188 : T433DRAFT_scaffold00008.8]	23719.7	4.24e-19	4	2	0.1381
1	cell extract	>2558270043T433DRAFT_01969 NADH-quinone oxidoreductase subunit C/D [Prevotella brevis ATCC 19188 : T433DRAFT_scaffold00012.12]	59672.8	1.95e-16	4	3	0.0423
1	cell extract	>2558268840T433DRAFT_00764 hypothetical protein [Prevotella brevis ATCC 19188 : T433DRAFT_scaffold00004.4]	50300	1.5e-28	4	3	0.104
1	cell extract	>2558269178T433DRAFT_01102 efflux transporter, outer membrane factor (OMF) lipoprotein, NodT family [Prevotella brevis ATCC 19188 : T433DRAFT_scaffold00006.6]	52504.6	6.59e-20	4	3	0.0922
1	cell extract	>2558268137T433DRAFT_00059 Protein of unknown function (DUF3298) [Prevotella brevis ATCC 19188 : T433DRAFT_scaffold00001.1]	36521.9	3.77e-12	4	2	0.12
1	cell extract	>2558269546T433DRAFT_01470 rpmF large subunit ribosomal protein L32 [Prevotella brevis ATCC 19188 : T433DRAFT_scaffold00008.8]	7110.5	9.32e-15	3	3	0.873
1	cell extract	>2558268963T433DRAFT_00887 long-chain acyl-CoA synthetase [Prevotella brevis ATCC 19188 : T433DRAFT_scaffold00005.5]	62397.5	4.79e-21	3	3	0.0817
1	cell extract	>2558270628T433DRAFT_02554 protein of unknown function (DUF4468) with TBP-like fold [Prevotella brevis ATCC 19188 : T433DRAFT_scaffold00019.19]	21924.3	1.5e-07	3	3	0.1684
1	cell extract	>2558270462T433DRAFT_02388 tripeptide aminopeptidase [Prevotella brevis ATCC 19188 : T433DRAFT_scaffold00017.17]	45400.4	5.23e-17	3	3	0.1317
1	cell extract	>2558269160T433DRAFT_01084 obg GTP-binding protein [Prevotella brevis ATCC 19188 : T433DRAFT_scaffold00006.6]	41797.7	8.68e-08	3	2	0.0902
1	cell extract	>2558270853T433DRAFT_02779 hypothetical protein [Prevotella brevis ATCC 19188 : T433DRAFT_scaffold00028.28]	53044.2	1.26e-12	3	3	0.0896
1	cell extract	>2558269883T433DRAFT_01809 hypothetical protein [Prevotella brevis ATCC 19188 : T433DRAFT_scaffold00011.11]	42013	5.08e-12	3	3	0.0949
1	cell extract	>2558268847T433DRAFT_00771 Lysophospholipase L1 [Prevotella brevis ATCC 19188 : T433DRAFT_scaffold00004.4]	62041.3	4.65e-12	3	3	0.0809
1	cell extract	>2558268256T433DRAFT_00178 acpP acyl carrier protein [Prevotella brevis ATCC 19188 : T433DRAFT_scaffold00001.1]	8486.26	3.2e-16	3	3	0.3205
1	cell extract	>2558270576T433DRAFT_02502 Predicted dehydrogenase [Prevotella brevis ATCC 19188 : T433DRAFT_scaffold00019.19]	36334.3	8.25e-16	3	2	0.0917
1	cell extract	>2558268745T433DRAFT_00669 DNA (cytosine-5)-methyltransferase 1 [Prevotella brevis ATCC 19188 : T433DRAFT_scaffold00004.4]	38518.3	1.84e-15	3	3	0.1327
1	cell extract	>2558269792T433DRAFT_01716 electron transport complex, RnfABCDGE type, B subunit [Prevotella brevis ATCC 19188 : T433DRAFT_scaffold00010.10]	30275.9	2.44e-07	3	3	0.108
1	cell extract	>2558268456T433DRAFT_00379 hypothetical protein [Prevotella brevis ATCC 19188 : T433DRAFT_scaffold00002.2]	31565.8	1.74e-09	3	2	0.0491
1	cell extract	>2558269993T433DRAFT_01919 hypothetical protein [Prevotella brevis ATCC 19188 : T433DRAFT_scaffold00012.12]	135963	2.16e-21	3	3	0.0327
1	cell extract	>2558269748T433DRAFT_01672 Membrane protein involved in colicin uptake [Prevotella brevis ATCC 19188 : T433DRAFT_scaffold00010.10]	28369.3	6.58e-10	3	2	0.1208
1	cell extract	>2558269622T433DRAFT_01546 Protein of unknown function (DUF3467) [Prevotella brevis ATCC 19188 : T433DRAFT_scaffold00009.9]	11743.1	5.57e-12	3	3	0.3585
1	cell extract	>2558269507T433DRAFT_01431 transcriptional regulator, LacI family [Prevotella brevis ATCC 19188 : T433DRAFT_scaffold00008.8]	39235.9	3.84e-09	3	3	0.1009
1	cell extract	>2558269197T433DRAFT_01121 TonB-linked outer membrane protein, SusC/RagA family [Prevotella brevis ATCC 19188 : T433DRAFT_scaffold00006.6]	123176	5.06e-11	3	3	0.0329
1	cell extract	>2558269029T433DRAFT_00953 araA L-arabinose isomerase (EC 5.3.1.4) [Prevotella brevis ATCC 19188 : T433DRAFT_scaffold00005.5]	57749.7	7.58e-27	3	3	0.0819
1	cell extract	>2558268413T433DRAFT_00336 uncharacterized protein TIGR03905 [Prevotella brevis ATCC 19188 : T433DRAFT_scaffold00002.2]	9598.91	1.43e-13	3	2	0.2921
1	cell extract	>2558268233T433DRAFT_00155 Predicted Zn-dependent protease or its inactivated homolog [Prevotella brevis ATCC 19188 : T433DRAFT_scaffold00001.1]	121185	2.12e-07	3	2	0.0202
1	cell extract	>2558268549T433DRAFT_00472 outer membrane protein [Prevotella brevis ATCC 19188 : T433DRAFT_scaffold00003.3]	49490.3	2.18e-16	3	2	0.0659
1	cell extract	>2558269900T433DRAFT_01826 L-glutaminase (EC 3.5.1.2) [Prevotella brevis ATCC 19188 : T433DRAFT_scaffold00011.11]	95070.7	2.87e-08	3	3	0.0527
1	cell extract	>2558268322T433DRAFT_00245 adenylyltransferase and sulfurtransferase [Prevotella brevis ATCC 19188 : T433DRAFT_scaffold00002.2]	28944.4	2.14e-07	3	2	0.1579
1	cell extract	>2558268712T433DRAFT_00636 Type III restriction enzyme, res subunit [Prevotella brevis ATCC 19188 : T433DRAFT_scaffold00004.4]	124752	2.71e-08	3	3	0.0298
1	cell extract	>2558269995T433DRAFT_01921 fcl GDP-L-fucose synthase [Prevotella brevis ATCC 19188 : T433DRAFT_scaffold00012.12]	43512	1.82e-20	3	3	0.1256
1	cell extract	>2558268117T433DRAFT_00039 acetylornithine deacetylase [Prevotella brevis ATCC 19188 : T433DRAFT_scaffold00001.1]	39908.9	3.12e-15	3	2	0.1205
1	cell extract	>2558268986T433DRAFT_00910 hypothetical protein [Prevotella brevis ATCC 19188 : T433DRAFT_scaffold00005.5]	46827.9	1.1951e-05	3	3	0.043
1	cell extract	>2558269284T433DRAFT_01208 AraC-type DNA-binding protein [Prevotella brevis ATCC 19188 : T433DRAFT_scaffold00006.6]	80691.8	3.12e-10	3	2	0.0517
1	cell extract	>2558268898T433DRAFT_00822 bleomycin hydrolase [Prevotella brevis ATCC 19188 : T433DRAFT_scaffold00005.5]	53080	6.96e-18	3	2	0.0817
1	cell extract	>2558268140T433DRAFT_00062 ribosome maturation factor RimP [Prevotella brevis ATCC 19188 : T433DRAFT_scaffold00001.1]	17530	4.52e-19	3	3	0.1742
1	cell extract	>2558269323T433DRAFT_01247 Putative TM nitroreductase [Prevotella brevis ATCC 19188 : T433DRAFT_scaffold00007.7]	25415.8	2.12e-07	3	3	0.1053
1	cell extract	>2558269109T433DRAFT_01033 Concanavalin A-like lectin/glucanases superfamily protein [Prevotella brevis ATCC 19188 : T433DRAFT_scaffold00006.6]	356335	3.74e-30	3	3	0.0207
1	cell extract	>2558268438T433DRAFT_00361 rare lipoprotein A [Prevotella brevis ATCC 19188 : T433DRAFT_scaffold00002.2]	16804.8	6.43e-09	3	3	0.1699
1	cell extract	>2558269411T433DRAFT_01335 DNA segregation ATPase FtsK/SpoIIIE, S-DNA-T family [Prevotella brevis ATCC 19188 : T433DRAFT_scaffold00007.7]	91624.2	9.68e-16	3	3	0.041
1	cell extract	>2558269435T433DRAFT_01359 DNA repair protein RadA/Sms [Prevotella brevis ATCC 19188 : T433DRAFT_scaffold00007.7]	50646.3	1.85e-09	3	3	0.1041
1	cell extract	>2558268207T433DRAFT_00129 hypothetical protein [Prevotella brevis ATCC 19188 : T433DRAFT_scaffold00001.1]	196598	7.64e-11	3	3	0.0311
1	cell extract	>2558269012T433DRAFT_00936 nicotinamide-nucleotide amidase [Prevotella brevis ATCC 19188 : T433DRAFT_scaffold00005.5]	18318.1	1.69e-12	3	2	0.193
1	cell extract	>2558269931T433DRAFT_01857 Endopolygalacturonase [Prevotella brevis ATCC 19188 : T433DRAFT_scaffold00011.11]	50612	2.51e-15	3	3	0.1146
1	cell extract	>2558268278T433DRAFT_00200 UDP-N-acetylglucosamine 1-carboxyvinyltransferase [Prevotella brevis ATCC 19188 : T433DRAFT_scaffold00002.2]	47451	2.04e-06	3	2	0.0507
1	cell extract	>2558270374T433DRAFT_02300 UDP-N-acetylmuramoyl-tripeptide--D-alanyl-D-alanine ligase [Prevotella brevis ATCC 19188 : T433DRAFT_scaffold00016.16]	49828.2	5.73e-08	3	3	0.0966
1	cell extract	>2558268901T433DRAFT_00825 FKBP-type peptidyl prolyl cis-trans isomerase/Apo-metallochaperone SlyD [Prevotella brevis ATCC 19188 : T433DRAFT_scaffold00005.5]	21458.9	4.9e-09	3	2	0.1616
1	cell extract	>2558270338T433DRAFT_02264 Superfamily II DNA and RNA helicase [Prevotella brevis ATCC 19188 : T433DRAFT_scaffold00015.15]	49839	7.93e-10	3	2	0.0656
1	cell extract	>2558270025T433DRAFT_01951 ATPase components of ABC transporters with duplicated ATPase domains [Prevotella brevis ATCC 19188 : T433DRAFT_scaffold00012.12]	61078.8	1.28e-08	3	3	0.0967
1	cell extract	>2558268887T433DRAFT_00811 anaerobic ribonucleoside-triphosphate reductase activating protein [Prevotella brevis ATCC 19188 : T433DRAFT_scaffold00005.5]	17696.7	2.43e-15	3	3	0.1419
1	cell extract	>2558268817T433DRAFT_00741 membrane-bound lytic murein transglycosylase D [Prevotella brevis ATCC 19188 : T433DRAFT_scaffold00004.4]	47824.1	2.62e-09	3	3	0.1085
1	cell extract	>2558269950T433DRAFT_01876 phosphoribosyl 1,2-cyclic phosphate phosphodiesterase [Prevotella brevis ATCC 19188 : T433DRAFT_scaffold00012.12]	28508.3	2.82e-11	3	3	0.1142
1	cell extract	>2558269982T433DRAFT_01908 LruC domain-containing protein [Prevotella brevis ATCC 19188 : T433DRAFT_scaffold00012.12]	75199.1	1.37e-11	3	2	0.0354
1	cell extract	>2558269812T433DRAFT_01736 Type I phosphodiesterase / nucleotide pyrophosphatase [Prevotella brevis ATCC 19188 : T433DRAFT_scaffold00010.10]	59128.6	1.82e-06	3	2	0.0607
1	cell extract	>2558268918T433DRAFT_00842 lipopolysaccharide transport system ATP-binding protein [Prevotella brevis ATCC 19188 : T433DRAFT_scaffold00005.5]	46727.8	7.4e-11	3	2	0.0546
1	cell extract	>2558269298T433DRAFT_01222 Leucine rich repeat-containing protein [Prevotella brevis ATCC 19188 : T433DRAFT_scaffold00007.7]	109576	3.07e-08	3	2	0.0174
1	cell extract	>2558268163T433DRAFT_00085 transcription elongation factor GreA [Prevotella brevis ATCC 19188 : T433DRAFT_scaffold00001.1]	16707.9	2.86e-13	3	2	0.2566
1	cell extract	>2558269696T433DRAFT_01620 pyrH uridylate kinase [Prevotella brevis ATCC 19188 : T433DRAFT_scaffold00009.9]	25622	6.71e-11	3	3	0.161
1	cell extract	>2558268276T433DRAFT_00198 1-deoxy-D-xylulose 5-phosphate reductoisomerase [Prevotella brevis ATCC 19188 : T433DRAFT_scaffold00002.2]	41917.5	1.41e-14	3	2	0.0551
1	cell extract	>2558270656T433DRAFT_02582 Permuted papain-like amidase enzyme, YaeF/YiiX, C92 family [Prevotella brevis ATCC 19188 : T433DRAFT_scaffold00020.20]	21307.2	4.68e-07	3	3	0.2073
1	cell extract	>2558268473T433DRAFT_00396 WxcM-like, C-terminal [Prevotella brevis ATCC 19188 : T433DRAFT_scaffold00002.2]	15160.5	4.89e-13	3	3	0.2273
1	cell extract	>2558270464T433DRAFT_02390 TIGR02453 family protein [Prevotella brevis ATCC 19188 : T433DRAFT_scaffold00017.17]	28326.4	1.12e-07	3	2	0.1286
1	cell extract	>2558269997T433DRAFT_01923 mannose-1-phosphate guanylyltransferase [Prevotella brevis ATCC 19188 : T433DRAFT_scaffold00012.12]	40582.4	2.67e-22	3	3	0.1127
1	cell extract	>2558270626T433DRAFT_02552 Putative porin [Prevotella brevis ATCC 19188 : T433DRAFT_scaffold00019.19]	87959	2.93e-09	3	3	0.0493
1	cell extract	>2558268084T433DRAFT_00006 tRNA-specific 2-thiouridylase [Prevotella brevis ATCC 19188 : T433DRAFT_scaffold00001.1]	41140.3	1.2e-10	3	2	0.0907
1	cell extract	>2558270264T433DRAFT_02190 two component transcriptional regulator, LytTR family [Prevotella brevis ATCC 19188 : T433DRAFT_scaffold00015.15]	27254.2	1.044e-05	3	2	0.1271
1	cell extract	>2558268491T433DRAFT_00414 choline-phosphate cytidylyltransferase [Prevotella brevis ATCC 19188 : T433DRAFT_scaffold00003.3]	50043.6	1.26e-10	3	2	0.0425
1	cell extract	>2558268556T433DRAFT_00479 Protein of unknown function (DUF3737) [Prevotella brevis ATCC 19188 : T433DRAFT_scaffold00003.3]	32594.5	1.89e-07	3	2	0.0712
1	cell extract	>2558269733T433DRAFT_01657 ribosomal protein L11 methyltransferase [Prevotella brevis ATCC 19188 : T433DRAFT_scaffold00010.10]	35825.7	3.53e-10	3	3	0.0912
1	cell extract	>2558268954T433DRAFT_00878 3-deoxy-D-arabinoheptulosonate-7-phosphate synthase [Prevotella brevis ATCC 19188 : T433DRAFT_scaffold00005.5]	39807.5	1.96e-12	3	2	0.0876
1	cell extract	>2558269680T433DRAFT_01604 Protein of unknown function (DUF3089) [Prevotella brevis ATCC 19188 : T433DRAFT_scaffold00009.9]	36745	3.53e-14	3	2	0.0648
1	cell extract	>2558268330T433DRAFT_00253 TatD DNase family protein [Prevotella brevis ATCC 19188 : T433DRAFT_scaffold00002.2]	29438	1.12e-06	3	2	0.1279
1	cell extract	>2558268312T433DRAFT_00234 protein of unknown function (DUF4960) [Prevotella brevis ATCC 19188 : T433DRAFT_scaffold00002.2]	51178.8	5.81e-11	3	3	0.0896
1	cell extract	>2558268846T433DRAFT_00770 guanine deaminase [Prevotella brevis ATCC 19188 : T433DRAFT_scaffold00004.4]	49095.3	7.7e-05	3	2	0.0645
1	cell extract	>2558270417T433DRAFT_02343 Putative negative regulator of RcsB-dependent stress response [Prevotella brevis ATCC 19188 : T433DRAFT_scaffold00017.17]	25220.3	2.21e-08	3	3	0.2087
1	cell extract	>2558269147T433DRAFT_01071 phosphate transport system substrate-binding protein [Prevotella brevis ATCC 19188 : T433DRAFT_scaffold00006.6]	35436.4	4e-13	3	3	0.1242
1	cell extract	>2558269732T433DRAFT_01656 F-type H+-transporting ATPase subunit gamma [Prevotella brevis ATCC 19188 : T433DRAFT_scaffold00010.10]	36072.4	6.12e-16	3	3	0.1327
1	cell extract	>2558269816T433DRAFT_01740 ribonuclease G [Prevotella brevis ATCC 19188 : T433DRAFT_scaffold00010.10]	59874.5	4.98e-20	3	3	0.0343
1	cell extract	>2558270721T433DRAFT_02647 NDP-sugar epimerase, includes UDP-GlcNAc-inverting 4,6-dehydratase FlaA1 and capsular polysaccharide biosynthesis protein EpsC [Prevotella brevis ATCC 19188 : T433DRAFT_scaffold00021.21]	73140.8	1.18e-09	3	2	0.0527
1	cell extract	>2558268716T433DRAFT_00640 4Fe-4S binding domain-containing protein [Prevotella brevis ATCC 19188 : T433DRAFT_scaffold00004.4]	26394.5	1.19e-20	3	3	0.1717
1	cell extract	>2558268998T433DRAFT_00922 Right handed beta helix region [Prevotella brevis ATCC 19188 : T433DRAFT_scaffold00005.5]	50515.8	1.68e-08	3	2	0.0737
1	cell extract	>2558268464T433DRAFT_00387 exodeoxyribonuclease VII large subunit [Prevotella brevis ATCC 19188 : T433DRAFT_scaffold00002.2]	46607	3.57e-11	3	3	0.0949
1	cell extract	>2558268614T433DRAFT_00537 Outer membrane receptor proteins, mostly Fe transport [Prevotella brevis ATCC 19188 : T433DRAFT_scaffold00003.3]	92225.1	5.69e-14	3	3	0.0567
1	cell extract	>2558269191T433DRAFT_01115 4Fe-4S dicluster domain-containing protein [Prevotella brevis ATCC 19188 : T433DRAFT_scaffold00006.6]	5587.3	1.8e-08	3	2	0.5455
1	cell extract	>2558270375T433DRAFT_02301 dihydropteroate synthase [Prevotella brevis ATCC 19188 : T433DRAFT_scaffold00016.16]	30565.9	4.25e-13	3	3	0.1857
1	cell extract	>2558270505T433DRAFT_02431 asnA aspartate-ammonia ligase [Prevotella brevis ATCC 19188 : T433DRAFT_scaffold00018.18]	39682.5	1.14e-10	3	3	0.1362
1	cell extract	>2558268253T433DRAFT_00175 Predicted alpha-1,6-mannanase, GH76 family [Prevotella brevis ATCC 19188 : T433DRAFT_scaffold00001.1]	86587.4	2.01e-22	3	2	0.0304
1	cell extract	>2558269432T433DRAFT_01356 16S rRNA (guanine527-N7)-methyltransferase [Prevotella brevis ATCC 19188 : T433DRAFT_scaffold00007.7]	23485.1	4.16e-12	3	2	0.1359
1	cell extract	>2558268736T433DRAFT_00660 ATP-dependent DNA helicase RecG [Prevotella brevis ATCC 19188 : T433DRAFT_scaffold00004.4]	55541.1	7.56e-21	3	3	0.152
1	cell extract	>2558268636T433DRAFT_00560 Starch-binding associating with outer membrane [Prevotella brevis ATCC 19188 : T433DRAFT_scaffold00003.3]	67361.9	0.000576	2	2	0.032
1	cell extract	>2558268607T433DRAFT_00530 hypothetical protein [Prevotella brevis ATCC 19188 : T433DRAFT_scaffold00003.3]	68330.7	2.97e-05	2	2	0.0301
1	cell extract	>2558269397T433DRAFT_01321 riboflavin synthase alpha chain [Prevotella brevis ATCC 19188 : T433DRAFT_scaffold00007.7]	22459.1	1.27e-08	2	2	0.0792
1	cell extract	>2558269744T433DRAFT_01668 Smr domain-containing protein [Prevotella brevis ATCC 19188 : T433DRAFT_scaffold00010.10]	40574.9	3.6e-15	2	2	0.068
1	cell extract	>2558269664T433DRAFT_01588 hypothetical protein [Prevotella brevis ATCC 19188 : T433DRAFT_scaffold00009.9]	20628.5	4.28e-10	2	2	0.1638
1	cell extract	>2558270007T433DRAFT_01933 protein-tyrosine phosphatase [Prevotella brevis ATCC 19188 : T433DRAFT_scaffold00012.12]	17487.5	2.32e-07	2	2	0.1503
1	cell extract	>2558268079T433DRAFT_00001 tRNA G18 (ribose-2'-O)-methylase SpoU [Prevotella brevis ATCC 19188 : T433DRAFT_scaffold00001.1]	28151.8	3.6e-06	2	2	0.0951
1	cell extract	>2558268496T433DRAFT_00419 Glycosyltransferase family 10 (fucosyltransferase) C-term [Prevotella brevis ATCC 19188 : T433DRAFT_scaffold00003.3]	40414.1	1.23e-10	2	2	0.0641
1	cell extract	>2558270579T433DRAFT_02505 NAD-dependent dihydropyrimidine dehydrogenase, PreA subunit [Prevotella brevis ATCC 19188 : T433DRAFT_scaffold00019.19]	30205.8	8.4e-05	2	2	0.0787
1	cell extract	>2558270363T433DRAFT_02289 2',3'-cyclic-nucleotide 2'-phosphodiesterase/5'- or 3'-nucleotidase, 5'-nucleotidase family [Prevotella brevis ATCC 19188 : T433DRAFT_scaffold00016.16]	58238	1.26e-08	2	2	0.0512
1	cell extract	>2558269940:reversedT433DRAFT_01866 protein of unknown function (DUF4953) [Prevotella brevis ATCC 19188 : T433DRAFT_scaffold00011.11]:reversed	94859	1.053e-05	2	2	0.0206
1	cell extract	>2558270858T433DRAFT_02784 hypothetical protein [Prevotella brevis ATCC 19188 : T433DRAFT_scaffold00029.29]	65202.2	4.44e-09	2	2	0.0423
1	cell extract	>2558269095T433DRAFT_01019 hypothetical protein [Prevotella brevis ATCC 19188 : T433DRAFT_scaffold00006.6]	89408.3	4.44e-09	2	2	0.0304
1	cell extract	>2558268820T433DRAFT_00744 soj chromosome partitioning protein [Prevotella brevis ATCC 19188 : T433DRAFT_scaffold00004.4]	27877.9	0.0002142	2	2	0.0591
1	cell extract	>2558268294T433DRAFT_00216 FMN reductase [NAD(P)H] [Prevotella brevis ATCC 19188 : T433DRAFT_scaffold00002.2]	27894.9	7.75e-05	2	2	0.0816
1	cell extract	>2558268786T433DRAFT_00710 Agmatine/peptidylarginine deiminase [Prevotella brevis ATCC 19188 : T433DRAFT_scaffold00004.4]	49882.8	2.499e-06	2	2	0.0718
1	cell extract	>2558270826T433DRAFT_02752 Glycosyltransferase involved in cell wall bisynthesis [Prevotella brevis ATCC 19188 : T433DRAFT_scaffold00026.26]	34266.5	1.4e-07	2	2	0.1017
1	cell extract	>2558269933T433DRAFT_01859 lipid-A-disaccharide kinase [Prevotella brevis ATCC 19188 : T433DRAFT_scaffold00011.11]	45010.7	1.794e-06	2	2	0.0608
1	cell extract	>2558270454T433DRAFT_02380 hypothetical protein [Prevotella brevis ATCC 19188 : T433DRAFT_scaffold00017.17]	40509.7	1.274e-05	2	2	0.0778
1	cell extract	>2558270253T433DRAFT_02179 Ribosomal protein S18 acetylase RimI [Prevotella brevis ATCC 19188 : T433DRAFT_scaffold00015.15]	18193	8.96e-06	2	2	0.1592
1	cell extract	>2558270207T433DRAFT_02133 CRISPR-associated protein Cpf1, subtype PREFRAN [Prevotella brevis ATCC 19188 : T433DRAFT_scaffold00014.14]	147681	0.0001891	2	2	0.0174
1	cell extract	>2558268167T433DRAFT_00089 Spi protease inhibitor [Prevotella brevis ATCC 19188 : T433DRAFT_scaffold00001.1]	111325	0.0001968	2	2	0.0286
1	cell extract	>2558268298T433DRAFT_00220 N-acetylmuramoyl-L-alanine amidase [Prevotella brevis ATCC 19188 : T433DRAFT_scaffold00002.2]	46705.3	3.12e-05	2	2	0.0616
1	cell extract	>2558268683T433DRAFT_00607 Peptidase C10 family protein [Prevotella brevis ATCC 19188 : T433DRAFT_scaffold00004.4]	87903.8	0.0001056	2	2	0.0114
1	cell extract	>2558268557T433DRAFT_00480 cystathione beta-lyase [Prevotella brevis ATCC 19188 : T433DRAFT_scaffold00003.3]	44459.9	3.28e-10	2	2	0.0309
1	cell extract	>2558269515T433DRAFT_01439 alpha-amylase [Prevotella brevis ATCC 19188 : T433DRAFT_scaffold00008.8]	77456.7	3.6e-08	2	2	0.0348
1	cell extract	>2558268547T433DRAFT_00470 putative ABC transport system permease protein [Prevotella brevis ATCC 19188 : T433DRAFT_scaffold00003.3]	45642.7	1.184e-06	2	2	0.0726
1	cell extract	>2558270125T433DRAFT_02051 hypothetical protein [Prevotella brevis ATCC 19188 : T433DRAFT_scaffold00013.13]	46212.7	0.00057	2	2	0.0502
1	cell extract	>2558268620T433DRAFT_00544 hypothetical protein [Prevotella brevis ATCC 19188 : T433DRAFT_scaffold00003.3]	75843.8	2.89e-09	2	2	0.0419
1	cell extract	>2558268540T433DRAFT_00463 NAD+ kinase [Prevotella brevis ATCC 19188 : T433DRAFT_scaffold00003.3]	32526.4	3.47e-06	2	2	0.1254
1	cell extract	>2558268299T433DRAFT_00221 phospholipid/cholesterol/gamma-HCH transport system substrate-binding protein [Prevotella brevis ATCC 19188 : T433DRAFT_scaffold00002.2]	32947.2	2.31e-06	2	2	0.0333
1	cell extract	>2558270266:reversedT433DRAFT_02192 protein of unknown function (DUF4353) [Prevotella brevis ATCC 19188 : T433DRAFT_scaffold00015.15]:reversed	59987.9	0.000966	2	2	0.0669
1	cell extract	>2558269068T433DRAFT_00992 Predicted phospholipase, patatin/cPLA2 family [Prevotella brevis ATCC 19188 : T433DRAFT_scaffold00005.5]	32416.3	2.38e-09	2	2	0.1197
1	cell extract	>2558269801T433DRAFT_01725 panD L-aspartate 1-decarboxylase [Prevotella brevis ATCC 19188 : T433DRAFT_scaffold00010.10]	12491.4	4.07e-08	2	2	0.2105
1	cell extract	>2558270486T433DRAFT_02412 myo-inositol-1(or 4)-monophosphatase [Prevotella brevis ATCC 19188 : T433DRAFT_scaffold00017.17]	29643.9	5.22e-09	2	2	0.0482
1	cell extract	>2558268740T433DRAFT_00664 hypothetical protein [Prevotella brevis ATCC 19188 : T433DRAFT_scaffold00004.4]	74452.7	2.2e-07	2	2	0.0549
1	cell extract	>2558269745T433DRAFT_01669 S-adenosylmethionine:tRNA ribosyltransferase-isomerase [Prevotella brevis ATCC 19188 : T433DRAFT_scaffold00010.10]	46256.5	1.44e-14	2	2	0.0468
1	cell extract	>2558269033T433DRAFT_00957 aldose 1-epimerase [Prevotella brevis ATCC 19188 : T433DRAFT_scaffold00005.5]	43117.8	0.00088	2	2	0.112
1	cell extract	>2558268383T433DRAFT_00306 O-acetylhomoserine sulfhydrylase (EC 2.5.1.49) [Prevotella brevis ATCC 19188 : T433DRAFT_scaffold00002.2]	46153.9	7.26e-10	2	2	0.0909
1	cell extract	>2558270679T433DRAFT_02605 pyrB aspartate carbamoyltransferase [Prevotella brevis ATCC 19188 : T433DRAFT_scaffold00020.20]	35985.4	5.73e-08	2	2	0.0762
1	cell extract	>2558269541T433DRAFT_01465 protein of unknown function (DUF4369) [Prevotella brevis ATCC 19188 : T433DRAFT_scaffold00008.8]	37341.1	5.985e-06	2	2	0.0811
1	cell extract	>2558268407T433DRAFT_00330 guanylate kinase [Prevotella brevis ATCC 19188 : T433DRAFT_scaffold00002.2]	24250.4	1.245e-05	2	2	0.0657
1	cell extract	>2558269747T433DRAFT_01671 SH3 domain-containing protein [Prevotella brevis ATCC 19188 : T433DRAFT_scaffold00010.10]	94780.3	3.67e-11	2	2	0.0461
1	cell extract	>2558268489T433DRAFT_00412 Choline kinase [Prevotella brevis ATCC 19188 : T433DRAFT_scaffold00003.3]	26654	7.56e-11	2	2	0.1509
1	cell extract	>2558269743T433DRAFT_01667 NH(3)-dependent NAD(+) synthetase (EC 6.3.1.5) [Prevotella brevis ATCC 19188 : T433DRAFT_scaffold00010.10]	70810.1	4.82e-12	2	2	0.0598
1	cell extract	>2558269660T433DRAFT_01584 Tetratricopeptide repeat-containing protein [Prevotella brevis ATCC 19188 : T433DRAFT_scaffold00009.9]	110620	1.31e-08	2	2	0.0251
1	cell extract	>2558268884T433DRAFT_00808 4Fe-4S binding domain-containing protein [Prevotella brevis ATCC 19188 : T433DRAFT_scaffold00005.5]	53790.2	6.72e-11	2	2	0.0587
1	cell extract	>2558270212T433DRAFT_02138 Signal transduction histidine kinase [Prevotella brevis ATCC 19188 : T433DRAFT_scaffold00014.14]	150079	7.22e-08	2	2	0.022
1	cell extract	>2558269662T433DRAFT_01586 3-phosphoshikimate 1-carboxyvinyltransferase [Prevotella brevis ATCC 19188 : T433DRAFT_scaffold00009.9]	46702.7	6.3e-09	2	2	0.0692
1	cell extract	>2558269583T433DRAFT_01507 Outer membrane protein beta-barrel domain-containing protein [Prevotella brevis ATCC 19188 : T433DRAFT_scaffold00009.9]	23370.8	1.43e-07	2	2	0.1604
1	cell extract	>2558269902T433DRAFT_01828 TonB-linked outer membrane protein, SusC/RagA family [Prevotella brevis ATCC 19188 : T433DRAFT_scaffold00011.11]	117796	1.73e-11	2	2	0.0314
1	cell extract	>2558268893T433DRAFT_00817 trpD anthranilate phosphoribosyltransferase [Prevotella brevis ATCC 19188 : T433DRAFT_scaffold00005.5]	36525	2.36e-15	2	2	0.1054
1	cell extract	>2558270456T433DRAFT_02382 7-cyano-7-deazaguanine reductase [Prevotella brevis ATCC 19188 : T433DRAFT_scaffold00017.17]	17868.8	1.17e-10	2	2	0.2662
1	cell extract	>2558268178T433DRAFT_00100 LruC domain-containing protein [Prevotella brevis ATCC 19188 : T433DRAFT_scaffold00001.1]	96045.6	4.2e-10	2	2	0.0513
1	cell extract	>2558268896T433DRAFT_00820 tryptophan synthase, alpha chain [Prevotella brevis ATCC 19188 : T433DRAFT_scaffold00005.5]	28487.5	1.998e-06	2	2	0.1274
1	cell extract	>2558269851T433DRAFT_01775 hypothetical protein [Prevotella brevis ATCC 19188 : T433DRAFT_scaffold00011.11]	49701.3	9.57e-07	2	2	0.036
1	cell extract	>2558270504T433DRAFT_02430 autotransporter-associated beta strand repeat-containing protein [Prevotella brevis ATCC 19188 : T433DRAFT_scaffold00018.18]	163413	4.08e-07	2	2	0.022
1	cell extract	>2558268909T433DRAFT_00833 phoB Response regulators consisting of a CheY-like receiver domain and a winged-helix DNA-binding domain [Prevotella brevis ATCC 19188 : T433DRAFT_scaffold00005.5]	14175.5	4.06e-14	2	2	0.2787
1	cell extract	>2558269720T433DRAFT_01644 hypothetical protein [Prevotella brevis ATCC 19188 : T433DRAFT_scaffold00010.10]	29845.1	2.97e-21	2	2	0.1605
1	cell extract	>2558270584T433DRAFT_02510 small subunit ribosomal protein S6 [Prevotella brevis ATCC 19188 : T433DRAFT_scaffold00019.19]	13430.1	4.05e-09	2	2	0.3652
1	cell extract	>2558269196T433DRAFT_01120 Starch-binding associating with outer membrane [Prevotella brevis ATCC 19188 : T433DRAFT_scaffold00006.6]	78461.6	0.000384	2	2	0.0331
1	cell extract	>2558270727T433DRAFT_02653 PAS domain S-box-containing protein [Prevotella brevis ATCC 19188 : T433DRAFT_scaffold00021.21]	76049.9	3.7e-06	2	2	0.0364
1	cell extract	>2558269492T433DRAFT_01416 Signal transduction histidine kinase [Prevotella brevis ATCC 19188 : T433DRAFT_scaffold00008.8]	147881	1.5e-08	2	2	0.0181
1	cell extract	>2558270192T433DRAFT_02118 quinolinate synthetase [Prevotella brevis ATCC 19188 : T433DRAFT_scaffold00014.14]	36424.4	1.232e-06	2	2	0.0912
1	cell extract	>2558269448T433DRAFT_01372 Membrane protease subunit, stomatin/prohibitin family, contains C-terminal Zn-ribbon domain [Prevotella brevis ATCC 19188 : T433DRAFT_scaffold00008.8]	43651.6	6.27e-07	2	2	0.0859
1	cell extract	>2558268512T433DRAFT_00435 phosphate:Na+ symporter [Prevotella brevis ATCC 19188 : T433DRAFT_scaffold00003.3]	64388.7	4.26e-10	2	2	0.059
1	cell extract	>2558270419T433DRAFT_02345 hypothetical protein [Prevotella brevis ATCC 19188 : T433DRAFT_scaffold00017.17]	30365.2	0.0001647	2	2	0.0333
1	cell extract	>2558268573T433DRAFT_00496 cysS cysteinyl-tRNA synthetase [Prevotella brevis ATCC 19188 : T433DRAFT_scaffold00003.3]	56566.1	6.8e-08	2	2	0.0262
1	cell extract	>2558270698T433DRAFT_02624 protein of unknown function (DUF4935) [Prevotella brevis ATCC 19188 : T433DRAFT_scaffold00021.21]	42616.8	4.92e-05	2	2	0.0802
1	cell extract	>2558269818T433DRAFT_01742 porin [Prevotella brevis ATCC 19188 : T433DRAFT_scaffold00010.10]	40503	5e-12	2	2	0.0886
1	cell extract	>2558270844T433DRAFT_02770 TIGR04255 family protein [Prevotella brevis ATCC 19188 : T433DRAFT_scaffold00027.27]	30018.3	3.905e-06	2	2	0.0817
1	cell extract	>2558269899T433DRAFT_01825 Beta-xylosidase, GH43 family [Prevotella brevis ATCC 19188 : T433DRAFT_scaffold00011.11]	39598.7	5e-05	2	2	0.0704
1	cell extract	>2558270385T433DRAFT_02311 23S rRNA pseudouridine1911/1915/1917 synthase [Prevotella brevis ATCC 19188 : T433DRAFT_scaffold00016.16]	41214.6	5.46e-10	2	2	0.0475
1	cell extract	>2558270574T433DRAFT_02500 imidazoleglycerol-phosphate dehydratase [Prevotella brevis ATCC 19188 : T433DRAFT_scaffold00019.19]	40363.1	1.02e-05	2	2	0.062
1	cell extract	>2558269187T433DRAFT_01111 protein of unknown function (DUF4419) [Prevotella brevis ATCC 19188 : T433DRAFT_scaffold00006.6]	52901.9	0.001081	2	2	0.0363
1	cell extract	>2558269893T433DRAFT_01819 hypothetical protein [Prevotella brevis ATCC 19188 : T433DRAFT_scaffold00011.11]	174968	6e-05	2	2	0.0175
1	cell extract	>2558270655T433DRAFT_02581 iron complex outermembrane recepter protein [Prevotella brevis ATCC 19188 : T433DRAFT_scaffold00020.20]	76565.7	3.04e-13	2	2	0.0711
1	cell extract	>2558268938T433DRAFT_00862 aspS aspartyl-tRNA synthetase [Prevotella brevis ATCC 19188 : T433DRAFT_scaffold00005.5]	66677.8	1.15e-14	2	2	0.0307
1	cell extract	>2558270145T433DRAFT_02071 uncharacterized hydrophobic domain-containing protein [Prevotella brevis ATCC 19188 : T433DRAFT_scaffold00013.13]	48881.9	1.05e-08	2	2	0.0357
1	cell extract	>2558270645T433DRAFT_02571 Alcohol dehydrogenase YqhD, Fe-dependent ADH family [Prevotella brevis ATCC 19188 : T433DRAFT_scaffold00020.20]	43282.6	2.16e-05	2	2	0.059
1	cell extract	>2558270481T433DRAFT_02407 Outer membrane receptor for ferrienterochelin and colicins [Prevotella brevis ATCC 19188 : T433DRAFT_scaffold00017.17]	73098.1	3e-11	2	2	0.0277
1	cell extract	>2558270749T433DRAFT_02675 protein of unknown function (DUF4738) [Prevotella brevis ATCC 19188 : T433DRAFT_scaffold00022.22]	21274.5	4.56e-07	2	2	0.1283
1	cell extract	>2558268722T433DRAFT_00646 L-rhamnulose 1-phosphate aldolase (EC 4.1.2.19) [Prevotella brevis ATCC 19188 : T433DRAFT_scaffold00004.4]	29924	1.68e-17	2	2	0.1413
1	cell extract	>2558269765T433DRAFT_01689 cyclase [Prevotella brevis ATCC 19188 : T433DRAFT_scaffold00010.10]	27457.9	2.72e-13	2	2	0.127
1	cell extract	>2558269261T433DRAFT_01185 arabinogalactan endo-1,4-beta-galactosidase [Prevotella brevis ATCC 19188 : T433DRAFT_scaffold00006.6]	39341.9	6.75e-07	2	2	0.1026
1	cell extract	>2558269946T433DRAFT_01872 Highly conserved protein containing a thioredoxin domain [Prevotella brevis ATCC 19188 : T433DRAFT_scaffold00012.12]	20140.4	1.77e-08	2	2	0.0843
1	cell extract	>2558269167T433DRAFT_01091 protein of unknown function (DUF1599) [Prevotella brevis ATCC 19188 : T433DRAFT_scaffold00006.6]	20883.7	6.82e-12	2	2	0.1547
1	cell extract	>2558269804T433DRAFT_01728 protein of unknown function (DUF4270) [Prevotella brevis ATCC 19188 : T433DRAFT_scaffold00010.10]	54370	3.45e-07	2	2	0.1136
1	cell extract	>2558269073T433DRAFT_00997 putative endopeptidase [Prevotella brevis ATCC 19188 : T433DRAFT_scaffold00005.5]	76033.7	1.056e-06	2	2	0.0194
1	cell extract	>2558268968T433DRAFT_00892 hypothetical protein [Prevotella brevis ATCC 19188 : T433DRAFT_scaffold00005.5]	25444.8	6.67e-08	2	2	0.1256
1	cell extract	>2558268990T433DRAFT_00914 mutA heterodimeric methylmalonyl-CoA mutase small subunit [Prevotella brevis ATCC 19188 : T433DRAFT_scaffold00005.5]	69497.9	5.4e-08	2	2	0.0564
1	cell extract	>2558269157T433DRAFT_01081 NAD(P)H-hydrate epimerase [Prevotella brevis ATCC 19188 : T433DRAFT_scaffold00006.6]	51551.8	3.75e-06	2	2	0.0398
1	cell extract	>2558270148T433DRAFT_02074 hypothetical protein [Prevotella brevis ATCC 19188 : T433DRAFT_scaffold00014.14]	24967.6	2.28e-08	2	2	0.113
1	cell extract	>2558268617T433DRAFT_00540 iron complex outermembrane recepter protein [Prevotella brevis ATCC 19188 : T433DRAFT_scaffold00003.3]	87985.6	1.18e-08	2	2	0.0253
1	cell extract	>2558269570T433DRAFT_01494 hypothetical protein [Prevotella brevis ATCC 19188 : T433DRAFT_scaffold00009.9]	16209.7	3.34e-12	2	2	0.255
1	membrane	>2558268548T433DRAFT_00471 HlyD family secretion protein [Prevotella brevis ATCC 19188 : T433DRAFT_scaffold00003.3]	40603.5	7.65e-304	147	39	0.6882
1	membrane	>2558269666T433DRAFT_01590 TonB-linked outer membrane protein, SusC/RagA family [Prevotella brevis ATCC 19188 : T433DRAFT_scaffold00009.9]	116035	6.52e-263	122	42	0.3915
1	membrane	>2558270479T433DRAFT_02405 chemotaxis protein MotB [Prevotella brevis ATCC 19188 : T433DRAFT_scaffold00017.17]	31740.4	3.05e-238	97	38	0.8239
1	membrane	>2558269475T433DRAFT_01399 Outer membrane protein and related peptidoglycan-associated (lipo)proteins [Prevotella brevis ATCC 19188 : T433DRAFT_scaffold00008.8]	41524.4	1.88e-176	83	28	0.5106
1	membrane	>2558270169T433DRAFT_02095 succinate dehydrogenase subunit A [Prevotella brevis ATCC 19188 : T433DRAFT_scaffold00014.14]	73518.8	7.92e-220	83	37	0.5175
1	membrane	>2558268588T433DRAFT_00511 TonB-linked outer membrane protein, SusC/RagA family [Prevotella brevis ATCC 19188 : T433DRAFT_scaffold00003.3]	112176	4.52e-237	81	36	0.3719
1	membrane	>2558269612T433DRAFT_01536 tuf elongation factor Tu [Prevotella brevis ATCC 19188 : T433DRAFT_scaffold00009.9]	43517.1	4.52e-198	76	32	0.8376
1	membrane	>2558269667T433DRAFT_01591 Starch-binding associating with outer membrane [Prevotella brevis ATCC 19188 : T433DRAFT_scaffold00009.9]	59423	2.26e-220	74	32	0.5532
1	membrane	>2558268565T433DRAFT_00488 SecD/SecF fusion protein [Prevotella brevis ATCC 19188 : T433DRAFT_scaffold00003.3]	111216	4.18e-171	68	26	0.2574
1	membrane	>2558270408T433DRAFT_02334 hypothetical protein [Prevotella brevis ATCC 19188 : T433DRAFT_scaffold00016.16]	127345	1.4e-261	67	33	0.3289
1	membrane	>2558269508T433DRAFT_01432 iron complex outermembrane recepter protein [Prevotella brevis ATCC 19188 : T433DRAFT_scaffold00008.8]	111942	1.31e-249	67	31	0.3075
1	membrane	>2558269807T433DRAFT_01731 peptidyl-prolyl cis-trans isomerase D [Prevotella brevis ATCC 19188 : T433DRAFT_scaffold00010.10]	80273.8	1.19e-197	66	39	0.6211
1	membrane	>2558268583T433DRAFT_00506 Leucine rich repeat-containing protein [Prevotella brevis ATCC 19188 : T433DRAFT_scaffold00003.3]	45829.4	1.15e-177	64	28	0.5176
1	membrane	>2558269540T433DRAFT_01464 Tetratricopeptide repeat-containing protein [Prevotella brevis ATCC 19188 : T433DRAFT_scaffold00008.8]	61555.9	8.69e-205	64	35	0.5329
1	membrane	>2558270163T433DRAFT_02089 peptidyl-dipeptidase Dcp [Prevotella brevis ATCC 19188 : T433DRAFT_scaffold00014.14]	79434.5	1.77e-216	62	31	0.478
1	membrane	>2558269509T433DRAFT_01433 Starch-binding associating with outer membrane [Prevotella brevis ATCC 19188 : T433DRAFT_scaffold00008.8]	62756.4	4.85e-142	61	19	0.3868
1	membrane	>2558268639T433DRAFT_00563 hypothetical protein [Prevotella brevis ATCC 19188 : T433DRAFT_scaffold00003.3]	130269	2.47e-178	61	24	0.3132
1	membrane	>2558268587T433DRAFT_00510 Starch-binding associating with outer membrane [Prevotella brevis ATCC 19188 : T433DRAFT_scaffold00003.3]	67820.2	8.3e-163	59	26	0.4031
1	membrane	>2558269510T433DRAFT_01434 SusE outer membrane protein [Prevotella brevis ATCC 19188 : T433DRAFT_scaffold00008.8]	45757.7	1.64e-166	58	20	0.4
1	membrane	>2558269514T433DRAFT_01438 alpha-amylase [Prevotella brevis ATCC 19188 : T433DRAFT_scaffold00008.8]	74607.5	7.63e-120	54	21	0.308
1	membrane	>2558269672T433DRAFT_01596 Ig-like domain (group 2) [Prevotella brevis ATCC 19188 : T433DRAFT_scaffold00009.9]	76224.2	1.02e-146	52	17	0.3463
1	membrane	>2558270185T433DRAFT_02111 hypothetical protein [Prevotella brevis ATCC 19188 : T433DRAFT_scaffold00014.14]	47307.3	5.51e-138	50	22	0.4785
1	membrane	>2558270035T433DRAFT_01961 Outer membrane protein OmpA [Prevotella brevis ATCC 19188 : T433DRAFT_scaffold00012.12]	22514.6	1.36e-146	47	16	0.7723
1	membrane	>2558268865T433DRAFT_00789 Regulator of protease activity HflC, stomatin/prohibitin superfamily [Prevotella brevis ATCC 19188 : T433DRAFT_scaffold00004.4]	35395.6	1.48e-114	45	15	0.4669
1	membrane	>2558268344T433DRAFT_00267 Putative auto-transporter adhesin, head GIN domain [Prevotella brevis ATCC 19188 : T433DRAFT_scaffold00002.2]	25349.7	1.56e-80	45	10	0.4359
1	membrane	>2558269526T433DRAFT_01450 small subunit ribosomal protein S2 [Prevotella brevis ATCC 19188 : T433DRAFT_scaffold00008.8]	30177.8	6.13e-133	44	22	0.7091
1	membrane	>2558268585T433DRAFT_00508 hypothetical protein [Prevotella brevis ATCC 19188 : T433DRAFT_scaffold00003.3]	52805.6	5.86e-81	42	17	0.4449
1	membrane	>2558269176T433DRAFT_01100 membrane fusion protein, multidrug efflux system [Prevotella brevis ATCC 19188 : T433DRAFT_scaffold00006.6]	41325.4	2.07e-106	40	15	0.5051
1	membrane	>2558269503T433DRAFT_01427 pullulanase [Prevotella brevis ATCC 19188 : T433DRAFT_scaffold00008.8]	69372	6.8e-95	37	21	0.3813
1	membrane	>2558270417T433DRAFT_02343 Putative negative regulator of RcsB-dependent stress response [Prevotella brevis ATCC 19188 : T433DRAFT_scaffold00017.17]	25220.3	2.84e-73	36	12	0.6478
1	membrane	>2558268549T433DRAFT_00472 outer membrane protein [Prevotella brevis ATCC 19188 : T433DRAFT_scaffold00003.3]	49490.3	1.62e-84	35	14	0.3432
1	membrane	>2558269971T433DRAFT_01897 ribonucrease Y [Prevotella brevis ATCC 19188 : T433DRAFT_scaffold00012.12]	56833	4.29e-113	33	18	0.4055
1	membrane	>2558269146T433DRAFT_01070 outer membrane transport energization protein TonB (TC 2.C.1.1.1) [Prevotella brevis ATCC 19188 : T433DRAFT_scaffold00006.6]	30142.9	1.06e-114	32	22	0.7436
1	membrane	>2558270168T433DRAFT_02094 succinate dehydrogenase / fumarate reductase iron-sulfur subunit [Prevotella brevis ATCC 19188 : T433DRAFT_scaffold00014.14]	27767.3	8.78e-80	32	15	0.6587
1	membrane	>2558268600T433DRAFT_00523 peptidylprolyl isomerase [Prevotella brevis ATCC 19188 : T433DRAFT_scaffold00003.3]	30634.7	1.72e-133	34	19	0.4947
1	membrane	>2558269170T433DRAFT_01094 TonB-linked outer membrane protein, SusC/RagA family [Prevotella brevis ATCC 19188 : T433DRAFT_scaffold00006.6]	113730	3.35e-119	30	20	0.2934
1	membrane	>2558270343T433DRAFT_02269 protein of unknown function (DUF4953) [Prevotella brevis ATCC 19188 : T433DRAFT_scaffold00015.15]	93633.5	2.53e-68	29	21	0.3268
1	membrane	>2558269511T433DRAFT_01435 hypothetical protein [Prevotella brevis ATCC 19188 : T433DRAFT_scaffold00008.8]	43808.5	7.03e-112	28	17	0.4627
1	membrane	>2558269631T433DRAFT_01555 rplB large subunit ribosomal protein L2 [Prevotella brevis ATCC 19188 : T433DRAFT_scaffold00009.9]	29706.9	5.16e-102	28	16	0.4691
1	membrane	>2558269620T433DRAFT_01544 rpoB DNA-directed RNA polymerase subunit beta [Prevotella brevis ATCC 19188 : T433DRAFT_scaffold00009.9]	142200	3.3e-102	28	21	0.2339
1	membrane	>2558269143T433DRAFT_01067 biopolymer transport protein ExbB [Prevotella brevis ATCC 19188 : T433DRAFT_scaffold00006.6]	29224	8.6e-76	27	7	0.2065
1	membrane	>2558269645T433DRAFT_01569 rpsE small subunit ribosomal protein S5 [Prevotella brevis ATCC 19188 : T433DRAFT_scaffold00009.9]	17372.5	1.17e-77	27	14	0.6845
1	membrane	>2558269621T433DRAFT_01545 rpoC DNA-directed RNA polymerase subunit beta' [Prevotella brevis ATCC 19188 : T433DRAFT_scaffold00009.9]	160195	4.56e-103	27	21	0.2072
1	membrane	>2558269671T433DRAFT_01595 F5/8 type C domain-containing protein [Prevotella brevis ATCC 19188 : T433DRAFT_scaffold00009.9]	100591	8.47e-105	26	17	0.1426
1	membrane	>2558269640T433DRAFT_01564 rplE large subunit ribosomal protein L5 [Prevotella brevis ATCC 19188 : T433DRAFT_scaffold00009.9]	20854.2	7.49e-77	26	14	0.4294
1	membrane	>2558268727T433DRAFT_00651 molecular chaperone DnaK [Prevotella brevis ATCC 19188 : T433DRAFT_scaffold00004.4]	68091.5	2.79e-97	26	19	0.3323
1	membrane	>2558269966T433DRAFT_01892 capsular exopolysaccharide family [Prevotella brevis ATCC 19188 : T433DRAFT_scaffold00012.12]	95516.6	1.4e-111	25	16	0.2411
1	membrane	>2558270736T433DRAFT_02662 long-chain fatty acid transport protein [Prevotella brevis ATCC 19188 : T433DRAFT_scaffold00022.22]	48224.9	1.64e-67	25	13	0.3638
1	membrane	>2558269822T433DRAFT_01746 periplasmic chaperone for outer membrane proteins Skp [Prevotella brevis ATCC 19188 : T433DRAFT_scaffold00010.10]	21538	1.4e-56	24	12	0.4433
1	membrane	>2558269907T433DRAFT_01833 hypothetical protein [Prevotella brevis ATCC 19188 : T433DRAFT_scaffold00011.11]	25483.1	6.03e-75	22	12	0.7675
1	membrane	>2558268635T433DRAFT_00559 Uncaracterized surface protein containing fasciclin (FAS1) repeats [Prevotella brevis ATCC 19188 : T433DRAFT_scaffold00003.3]	82111	9.33e-59	22	12	0.2295
1	membrane	>2558269655T433DRAFT_01579 large subunit ribosomal protein L17 [Prevotella brevis ATCC 19188 : T433DRAFT_scaffold00009.9]	19055.1	1.3e-73	21	13	0.4451
1	membrane	>2558268637T433DRAFT_00561 TonB-linked outer membrane protein, SusC/RagA family [Prevotella brevis ATCC 19188 : T433DRAFT_scaffold00003.3]	126666	1.65e-76	20	15	0.2124
1	membrane	>2558268638T433DRAFT_00562 hypothetical protein [Prevotella brevis ATCC 19188 : T433DRAFT_scaffold00003.3]	105132	1.22e-49	20	14	0.2
1	membrane	>2558269198T433DRAFT_01122 hypothetical protein [Prevotella brevis ATCC 19188 : T433DRAFT_scaffold00006.6]	126909	2.28e-89	20	13	0.1502
1	membrane	>2558268174T433DRAFT_00096 methylenetetrahydromethanopterin dehydrogenase [Prevotella brevis ATCC 19188 : T433DRAFT_scaffold00001.1]	34219.9	2.8e-46	20	8	0.3121
1	membrane	>2558269460T433DRAFT_01384 hypothetical protein [Prevotella brevis ATCC 19188 : T433DRAFT_scaffold00008.8]	31461	2.15e-57	20	14	0.5247
1	membrane	>2558268778T433DRAFT_00702 cell division protease FtsH [Prevotella brevis ATCC 19188 : T433DRAFT_scaffold00004.4]	73661.3	1.68e-80	19	16	0.3039
1	membrane	>2558269579T433DRAFT_01503 gliding motility-associated lipoprotein GldK [Prevotella brevis ATCC 19188 : T433DRAFT_scaffold00009.9]	55501.1	1.15e-39	19	10	0.2136
1	membrane	>2558270070T433DRAFT_01996 iron complex outermembrane recepter protein [Prevotella brevis ATCC 19188 : T433DRAFT_scaffold00013.13]	111839	1.06e-51	18	10	0.1588
1	membrane	>2558270553T433DRAFT_02479 Uncharacterized protein involved in exopolysaccharide biosynthesis [Prevotella brevis ATCC 19188 : T433DRAFT_scaffold00018.18]	39832.5	4.14e-52	18	10	0.2829
1	membrane	>2558269731T433DRAFT_01655 atpA F-type H+-transporting ATPase subunit alpha [Prevotella brevis ATCC 19188 : T433DRAFT_scaffold00010.10]	57381.6	1.28e-77	18	15	0.3447
1	membrane	>2558269178T433DRAFT_01102 efflux transporter, outer membrane factor (OMF) lipoprotein, NodT family [Prevotella brevis ATCC 19188 : T433DRAFT_scaffold00006.6]	52504.6	9.23e-99	18	9	0.3396
1	membrane	>2558269617T433DRAFT_01541 rplA LSU ribosomal protein L1P [Prevotella brevis ATCC 19188 : T433DRAFT_scaffold00009.9]	24632.2	5.83e-57	17	12	0.4783
1	membrane	>2558270537T433DRAFT_02463 hypothetical protein [Prevotella brevis ATCC 19188 : T433DRAFT_scaffold00018.18]	95511.2	4.54e-79	17	13	0.2314
1	membrane	>2558270263T433DRAFT_02189 manganese-dependent inorganic pyrophosphatase [Prevotella brevis ATCC 19188 : T433DRAFT_scaffold00015.15]	41438.5	6.37e-49	17	10	0.3021
1	membrane	>2558269051T433DRAFT_00975 LemA protein [Prevotella brevis ATCC 19188 : T433DRAFT_scaffold00005.5]	21314.9	2.28e-60	17	9	0.5864
1	membrane	>2558269724T433DRAFT_01648 atpD F-type H+-transporting ATPase subunit beta [Prevotella brevis ATCC 19188 : T433DRAFT_scaffold00010.10]	54854.4	2.96e-48	17	10	0.2579
1	membrane	>2558269585T433DRAFT_01509 Opacity protein and related surface antigens [Prevotella brevis ATCC 19188 : T433DRAFT_scaffold00009.9]	59027.8	3.02e-36	16	7	0.1754
1	membrane	>2558269145T433DRAFT_01069 Biopolymer transport protein [Prevotella brevis ATCC 19188 : T433DRAFT_scaffold00006.6]	24175.3	6.71e-45	16	7	0.3256
1	membrane	>2558269668T433DRAFT_01592 hypothetical protein [Prevotella brevis ATCC 19188 : T433DRAFT_scaffold00009.9]	30555	1.1e-38	16	5	0.2698
1	membrane	>2558270857T433DRAFT_02783 hypothetical protein [Prevotella brevis ATCC 19188 : T433DRAFT_scaffold00028.28]	35387.3	1.75e-64	15	11	0.3377
1	membrane	>2558270113T433DRAFT_02039 enterochelin esterase [Prevotella brevis ATCC 19188 : T433DRAFT_scaffold00013.13]	43710.7	2.03e-41	15	10	0.3568
1	membrane	>2558268634T433DRAFT_00558 Fasciclin domain-containing protein [Prevotella brevis ATCC 19188 : T433DRAFT_scaffold00003.3]	68622.5	1.96e-33	14	8	0.1772
1	membrane	>2558268640T433DRAFT_00564 polyribonucleotide nucleotidyltransferase [Prevotella brevis ATCC 19188 : T433DRAFT_scaffold00003.3]	87740.2	2.13e-38	14	13	0.2112
1	membrane	>2558268546T433DRAFT_00469 putative ABC transport system permease protein [Prevotella brevis ATCC 19188 : T433DRAFT_scaffold00003.3]	46007	6.43e-45	14	10	0.2476
1	membrane	>2558269006T433DRAFT_00930 nqrF Na+-transporting NADH:ubiquinone oxidoreductase subunit F [Prevotella brevis ATCC 19188 : T433DRAFT_scaffold00005.5]	46648.3	7.44e-53	14	8	0.2691
1	membrane	>2558269177T433DRAFT_01101 hydrophobic/amphiphilic exporter-1, HAE1 family [Prevotella brevis ATCC 19188 : T433DRAFT_scaffold00006.6]	118527	7.55e-49	14	8	0.1254
1	membrane	>2558269258T433DRAFT_01182 Alpha-galactosidase [Prevotella brevis ATCC 19188 : T433DRAFT_scaffold00006.6]	99101.8	1.87e-68	14	11	0.1984
1	membrane	>2558268310T433DRAFT_00232 TonB-linked outer membrane protein, SusC/RagA family [Prevotella brevis ATCC 19188 : T433DRAFT_scaffold00002.2]	115395	2e-69	14	10	0.1482
1	membrane	>2558269171T433DRAFT_01095 SusD family protein [Prevotella brevis ATCC 19188 : T433DRAFT_scaffold00006.6]	51792.8	9.99e-44	14	8	0.3219
1	membrane	>2558268547T433DRAFT_00470 putative ABC transport system permease protein [Prevotella brevis ATCC 19188 : T433DRAFT_scaffold00003.3]	45642.7	4.58e-53	13	8	0.2542
1	membrane	>2558269669T433DRAFT_01593 Glycosyl hydrolase catalytic core [Prevotella brevis ATCC 19188 : T433DRAFT_scaffold00009.9]	55956.1	1.55e-49	13	9	0.2329
1	membrane	>2558269735T433DRAFT_01659 hypothetical protein [Prevotella brevis ATCC 19188 : T433DRAFT_scaffold00010.10]	62761.7	2.99e-52	13	9	0.2238
1	membrane	>2558270233T433DRAFT_02159 F5/8 type C domain-containing protein [Prevotella brevis ATCC 19188 : T433DRAFT_scaffold00015.15]	85180.2	5.88e-43	13	8	0.1485
1	membrane	>2558269033T433DRAFT_00957 aldose 1-epimerase [Prevotella brevis ATCC 19188 : T433DRAFT_scaffold00005.5]	43117.8	3.69e-40	13	8	0.2926
1	membrane	>2558268569T433DRAFT_00492 ribonuclease R [Prevotella brevis ATCC 19188 : T433DRAFT_scaffold00003.3]	83198.4	4.12e-34	13	10	0.1877
1	membrane	>2558269890T433DRAFT_01816 hypothetical protein [Prevotella brevis ATCC 19188 : T433DRAFT_scaffold00011.11]	112860	2.73e-51	12	11	0.1297
1	membrane	>2558270770T433DRAFT_02696 small subunit ribosomal protein S1 [Prevotella brevis ATCC 19188 : T433DRAFT_scaffold00023.23]	66506.7	3.88e-45	12	9	0.2192
1	membrane	>2558270171T433DRAFT_02097 Ig-like domain (group 2) [Prevotella brevis ATCC 19188 : T433DRAFT_scaffold00014.14]	144922	1.13e-36	12	10	0.0853
1	membrane	>2558268641T433DRAFT_00565 Peroxiredoxin [Prevotella brevis ATCC 19188 : T433DRAFT_scaffold00003.3]	42553.6	1.83e-41	12	10	0.1989
1	membrane	>2558269001T433DRAFT_00925 Na+-transporting NADH:ubiquinone oxidoreductase subunit A [Prevotella brevis ATCC 19188 : T433DRAFT_scaffold00005.5]	50010.9	1.69e-51	12	9	0.2797
1	membrane	>2558268451T433DRAFT_00374 HlyD family secretion protein [Prevotella brevis ATCC 19188 : T433DRAFT_scaffold00002.2]	36302.6	3.02e-50	12	6	0.1581
1	membrane	>2558269616T433DRAFT_01540 rplK LSU ribosomal protein L11P [Prevotella brevis ATCC 19188 : T433DRAFT_scaffold00009.9]	15419.1	4.11e-48	12	8	0.6027
1	membrane	>2558268450T433DRAFT_00373 Outer membrane protein TolC [Prevotella brevis ATCC 19188 : T433DRAFT_scaffold00002.2]	52672.3	3.87e-55	12	10	0.3098
1	membrane	>2558269674T433DRAFT_01598 Endoglucanase Acf2 [Prevotella brevis ATCC 19188 : T433DRAFT_scaffold00009.9]	147216	6.52e-36	11	10	0.1138
1	membrane	>2558268086T433DRAFT_00008 Formate hydrogenlyase subunit 3/Multisubunit Na+/H+ antiporter, MnhD subunit [Prevotella brevis ATCC 19188 : T433DRAFT_scaffold00001.1]	127230	5.99e-47	11	8	0.1013
1	membrane	>2558269693T433DRAFT_01617 hypothetical protein [Prevotella brevis ATCC 19188 : T433DRAFT_scaffold00009.9]	32401	1.88e-32	11	9	0.3357
1	membrane	>2558269955T433DRAFT_01881 Sporulation related domain-containing protein [Prevotella brevis ATCC 19188 : T433DRAFT_scaffold00012.12]	18678.5	6.94e-49	11	10	0.6471
1	membrane	>2558269633T433DRAFT_01557 rplV large subunit ribosomal protein L22 [Prevotella brevis ATCC 19188 : T433DRAFT_scaffold00009.9]	15423.3	6.45e-23	11	6	0.3185
1	membrane	>2558270554T433DRAFT_02480 protein involved in polysaccharide export, contains SLBB domain of the beta-grasp fold [Prevotella brevis ATCC 19188 : T433DRAFT_scaffold00018.18]	94151.6	3.1e-41	11	8	0.1389
1	membrane	>2558269197T433DRAFT_01121 TonB-linked outer membrane protein, SusC/RagA family [Prevotella brevis ATCC 19188 : T433DRAFT_scaffold00006.6]	123176	1.73e-34	11	8	0.1033
1	membrane	>2558268768T433DRAFT_00692 hypothetical protein [Prevotella brevis ATCC 19188 : T433DRAFT_scaffold00004.4]	26185.8	1.61e-29	11	6	0.2044
1	membrane	>2558269522T433DRAFT_01446 hypothetical protein [Prevotella brevis ATCC 19188 : T433DRAFT_scaffold00008.8]	44562.5	4.41e-45	11	8	0.2531
1	membrane	>2558269993T433DRAFT_01919 hypothetical protein [Prevotella brevis ATCC 19188 : T433DRAFT_scaffold00012.12]	135963	6.42e-52	11	5	0.0573
1	membrane	>2558269623T433DRAFT_01547 rpsL SSU ribosomal protein S12P [Prevotella brevis ATCC 19188 : T433DRAFT_scaffold00009.9]	14146.8	5.18e-22	10	7	0.5397
1	membrane	>2558270071T433DRAFT_01997 Starch-binding associating with outer membrane [Prevotella brevis ATCC 19188 : T433DRAFT_scaffold00013.13]	64139.2	2.32e-27	10	8	0.1699
1	membrane	>2558268765T433DRAFT_00689 DNA recombination protein RmuC [Prevotella brevis ATCC 19188 : T433DRAFT_scaffold00004.4]	54423	1.36e-32	10	7	0.1837
1	membrane	>2558268311T433DRAFT_00233 Starch-binding associating with outer membrane [Prevotella brevis ATCC 19188 : T433DRAFT_scaffold00002.2]	66298.3	2.14e-50	10	7	0.1672
1	membrane	>2558270009T433DRAFT_01935 carbamoyl-phosphate synthase large subunit [Prevotella brevis ATCC 19188 : T433DRAFT_scaffold00012.12]	119781	1.05e-31	10	9	0.1114
1	membrane	>2558269634T433DRAFT_01558 small subunit ribosomal protein S3 [Prevotella brevis ATCC 19188 : T433DRAFT_scaffold00009.9]	27249.6	3.1e-37	10	8	0.3184
1	membrane	>2558269676T433DRAFT_01600 beta-glucosidase [Prevotella brevis ATCC 19188 : T433DRAFT_scaffold00009.9]	80499.6	1.15e-51	10	9	0.157
1	membrane	>2558268479T433DRAFT_00402 Ig-like domain (group 2) [Prevotella brevis ATCC 19188 : T433DRAFT_scaffold00003.3]	112220	9.13e-38	10	9	0.1209
1	membrane	>2558269580T433DRAFT_01504 gliding motility-associated protein GldL [Prevotella brevis ATCC 19188 : T433DRAFT_scaffold00009.9]	30353.3	8.55e-53	10	8	0.1888
1	membrane	>2558269513T433DRAFT_01437 hypothetical protein [Prevotella brevis ATCC 19188 : T433DRAFT_scaffold00008.8]	43017.2	3.5e-59	10	8	0.3562
1	membrane	>2558269880T433DRAFT_01806 protein of unknown function (DUF4407) [Prevotella brevis ATCC 19188 : T433DRAFT_scaffold00011.11]	52093.9	1.4e-39	10	9	0.2566
1	membrane	>2558269754T433DRAFT_01678 nucleoid DNA-binding protein [Prevotella brevis ATCC 19188 : T433DRAFT_scaffold00010.10]	47082.8	1.03e-33	10	7	0.2346
1	membrane	>2558268101T433DRAFT_00023 UDP-N-acetylglucosamine-N-acetylmuramylpentapeptide N-acetylglucosamine transferase [Prevotella brevis ATCC 19188 : T433DRAFT_scaffold00001.1]	39967.3	8.4e-41	10	6	0.2005
1	membrane	>2558269461T433DRAFT_01385 protein phosphatase [Prevotella brevis ATCC 19188 : T433DRAFT_scaffold00008.8]	54725	3.47e-29	10	4	0.1298
1	membrane	>2558268394T433DRAFT_00317 Signal transduction histidine kinase [Prevotella brevis ATCC 19188 : T433DRAFT_scaffold00002.2]	56420.9	3.33e-33	9	9	0.1767
1	membrane	>2558270457T433DRAFT_02383 hypothetical protein [Prevotella brevis ATCC 19188 : T433DRAFT_scaffold00017.17]	27688.1	1.02e-37	9	8	0.3699
1	membrane	>2558269902T433DRAFT_01828 TonB-linked outer membrane protein, SusC/RagA family [Prevotella brevis ATCC 19188 : T433DRAFT_scaffold00011.11]	117796	2.15e-29	9	8	0.0933
1	membrane	>2558268617T433DRAFT_00540 iron complex outermembrane recepter protein [Prevotella brevis ATCC 19188 : T433DRAFT_scaffold00003.3]	87985.6	6.28e-21	9	6	0.1076
1	membrane	>2558269635T433DRAFT_01559 rplP large subunit ribosomal protein L16 [Prevotella brevis ATCC 19188 : T433DRAFT_scaffold00009.9]	16045.7	3.17e-31	9	7	0.4648
1	membrane	>2558270236T433DRAFT_02162 Do/DeqQ family serine protease [Prevotella brevis ATCC 19188 : T433DRAFT_scaffold00015.15]	54127.3	5.41e-40	9	9	0.1921
1	membrane	>2558269042T433DRAFT_00966 penicillin-binding protein 1A [Prevotella brevis ATCC 19188 : T433DRAFT_scaffold00005.5]	91253.3	1.17e-23	9	8	0.1266
1	membrane	>2558269581T433DRAFT_01505 gliding motility-associated protein GldM [Prevotella brevis ATCC 19188 : T433DRAFT_scaffold00009.9]	57460.3	7.99e-23	9	6	0.183
1	membrane	>2558269994T433DRAFT_01920 Concanavalin A-like lectin/glucanases superfamily protein [Prevotella brevis ATCC 19188 : T433DRAFT_scaffold00012.12]	101730	7.18e-71	9	8	0.0887
1	membrane	>2558269670T433DRAFT_01594 Beta-glucanase/Beta-glucan synthetase [Prevotella brevis ATCC 19188 : T433DRAFT_scaffold00009.9]	40055.3	4.61e-31	9	4	0.1578
1	membrane	>2558269903T433DRAFT_01829 Starch-binding associating with outer membrane [Prevotella brevis ATCC 19188 : T433DRAFT_scaffold00011.11]	80450.6	1.5e-22	9	5	0.0973
1	membrane	>2558268633T433DRAFT_00557 TonB-linked outer membrane protein, SusC/RagA family [Prevotella brevis ATCC 19188 : T433DRAFT_scaffold00003.3]	123316	8.09e-39	9	7	0.0893
1	membrane	>2558268686T433DRAFT_00610 signal recognition particle subunit FFH/SRP54 (srp54) [Prevotella brevis ATCC 19188 : T433DRAFT_scaffold00004.4]	50219.2	8.71e-22	9	9	0.2572
1	membrane	>2558269401T433DRAFT_01325 excinuclease ABC subunit A [Prevotella brevis ATCC 19188 : T433DRAFT_scaffold00007.7]	105999	2.43e-46	9	9	0.1228
1	membrane	>2558269732T433DRAFT_01656 F-type H+-transporting ATPase subunit gamma [Prevotella brevis ATCC 19188 : T433DRAFT_scaffold00010.10]	36072.4	1.37e-37	9	6	0.2407
1	membrane	>2558268636T433DRAFT_00560 Starch-binding associating with outer membrane [Prevotella brevis ATCC 19188 : T433DRAFT_scaffold00003.3]	67361.9	3.23e-40	9	8	0.1788
1	membrane	>2558269586T433DRAFT_01510 hypothetical protein [Prevotella brevis ATCC 19188 : T433DRAFT_scaffold00009.9]	78614.9	4.65e-63	9	7	0.147
1	membrane	>2558269255T433DRAFT_01179 Signal transduction histidine kinase [Prevotella brevis ATCC 19188 : T433DRAFT_scaffold00006.6]	78796.3	2.23e-30	8	7	0.118
1	membrane	>2558268504T433DRAFT_00427 ATP-binding cassette, subfamily B, MsbA [Prevotella brevis ATCC 19188 : T433DRAFT_scaffold00003.3]	68711.8	9.57e-22	8	7	0.1248
1	membrane	>2558268623T433DRAFT_00547 Repeat domain-containing protein [Prevotella brevis ATCC 19188 : T433DRAFT_scaffold00003.3]	68761.2	7.41e-32	8	7	0.1359
1	membrane	>2558270671T433DRAFT_02597 ppdK pyruvate phosphate dikinase [Prevotella brevis ATCC 19188 : T433DRAFT_scaffold00020.20]	99700.2	5.3e-36	8	8	0.1545
1	membrane	>2558269541T433DRAFT_01465 protein of unknown function (DUF4369) [Prevotella brevis ATCC 19188 : T433DRAFT_scaffold00008.8]	37341.1	1.23e-36	8	7	0.2132
1	membrane	>2558269951T433DRAFT_01877 hypothetical protein [Prevotella brevis ATCC 19188 : T433DRAFT_scaffold00012.12]	33055	3.95e-19	8	5	0.2103
1	membrane	>2558269653T433DRAFT_01577 rpsD small subunit ribosomal protein S4 [Prevotella brevis ATCC 19188 : T433DRAFT_scaffold00009.9]	22912.3	3.75e-37	8	8	0.3069
1	membrane	>2558269411T433DRAFT_01335 DNA segregation ATPase FtsK/SpoIIIE, S-DNA-T family [Prevotella brevis ATCC 19188 : T433DRAFT_scaffold00007.7]	91624.2	5.1e-18	8	8	0.1158
1	membrane	>2558268632T433DRAFT_00556 SusD family protein [Prevotella brevis ATCC 19188 : T433DRAFT_scaffold00003.3]	69927.6	1.31e-23	8	6	0.1426
1	membrane	>2558269927T433DRAFT_01853 groL chaperonin GroEL [Prevotella brevis ATCC 19188 : T433DRAFT_scaffold00011.11]	58076.9	1.06e-44	8	6	0.2063
1	membrane	>2558269816T433DRAFT_01740 ribonuclease G [Prevotella brevis ATCC 19188 : T433DRAFT_scaffold00010.10]	59874.5	3.86e-26	8	7	0.1562
1	membrane	>2558268097T433DRAFT_00019 cell division protein FtsZ [Prevotella brevis ATCC 19188 : T433DRAFT_scaffold00001.1]	48598.5	4.08e-40	8	7	0.2404
1	membrane	>2558268106T433DRAFT_00028 cell division protein FtsI (penicillin-binding protein 3) [Prevotella brevis ATCC 19188 : T433DRAFT_scaffold00001.1]	78927.6	1.09e-21	7	6	0.1199
1	membrane	>2558269469T433DRAFT_01393 23S rRNA pseudouridine2605 synthase [Prevotella brevis ATCC 19188 : T433DRAFT_scaffold00008.8]	48201.2	2.39e-19	7	7	0.2293
1	membrane	>2558270826T433DRAFT_02752 Glycosyltransferase involved in cell wall bisynthesis [Prevotella brevis ATCC 19188 : T433DRAFT_scaffold00026.26]	34266.5	7.62e-24	7	6	0.2373
1	membrane	>2558269628T433DRAFT_01552 rplC large subunit ribosomal protein L3 [Prevotella brevis ATCC 19188 : T433DRAFT_scaffold00009.9]	21714.1	4.68e-25	7	6	0.3235
1	membrane	>2558268586T433DRAFT_00509 hypothetical protein [Prevotella brevis ATCC 19188 : T433DRAFT_scaffold00003.3]	29846.4	2.2e-20	7	2	0.1611
1	membrane	>2558269800T433DRAFT_01724 Thiol-disulfide isomerase or thioredoxin [Prevotella brevis ATCC 19188 : T433DRAFT_scaffold00010.10]	40913.8	3.1e-26	7	5	0.2143
1	membrane	>2558269644T433DRAFT_01568 rplR large subunit ribosomal protein L18 [Prevotella brevis ATCC 19188 : T433DRAFT_scaffold00009.9]	12688.9	7.07e-19	7	4	0.4474
1	membrane	>2558270535T433DRAFT_02461 hypothetical protein [Prevotella brevis ATCC 19188 : T433DRAFT_scaffold00018.18]	33555.5	2.68e-15	7	5	0.1865
1	membrane	>2558269528T433DRAFT_01452 rplM LSU ribosomal protein L13P [Prevotella brevis ATCC 19188 : T433DRAFT_scaffold00008.8]	17259.2	3.55e-24	7	6	0.4444
1	membrane	>2558269804T433DRAFT_01728 protein of unknown function (DUF4270) [Prevotella brevis ATCC 19188 : T433DRAFT_scaffold00010.10]	54370	2.72e-26	7	4	0.1116
1	membrane	>2558270519T433DRAFT_02445 protein of unknown function (DUF4369) [Prevotella brevis ATCC 19188 : T433DRAFT_scaffold00018.18]	27023.4	2.85e-35	7	6	0.4115
1	membrane	>2558268115T433DRAFT_00037 protein of unknown function (DUF4292) [Prevotella brevis ATCC 19188 : T433DRAFT_scaffold00001.1]	32515.8	2.45e-24	7	5	0.227
1	membrane	>2558270128T433DRAFT_02054 Beta-barrel assembly machine subunit BamA [Prevotella brevis ATCC 19188 : T433DRAFT_scaffold00013.13]	102626	2.12e-23	7	7	0.1066
1	membrane	>2558268275T433DRAFT_00197 regulator of sigma E protease [Prevotella brevis ATCC 19188 : T433DRAFT_scaffold00002.2]	49635.8	3.46e-34	7	5	0.1261
1	membrane	>2558269932T433DRAFT_01858 protease-4 [Prevotella brevis ATCC 19188 : T433DRAFT_scaffold00011.11]	65646.1	6.35e-26	7	7	0.1311
1	membrane	>2558269626T433DRAFT_01550 rpsJ SSU ribosomal protein S10P [Prevotella brevis ATCC 19188 : T433DRAFT_scaffold00009.9]	11408.4	3.18e-14	7	4	0.3762
1	membrane	>2558268313T433DRAFT_00235 Sucrose-6-phosphate hydrolase SacC, GH32 family [Prevotella brevis ATCC 19188 : T433DRAFT_scaffold00002.2]	60914.6	1.03e-25	7	3	0.0946
1	membrane	>2558269760T433DRAFT_01684 AraC-type DNA-binding protein [Prevotella brevis ATCC 19188 : T433DRAFT_scaffold00010.10]	16929.8	2.99e-26	7	4	0.1958
1	membrane	>2558268545T433DRAFT_00468 putative ABC transport system ATP-binding protein [Prevotella brevis ATCC 19188 : T433DRAFT_scaffold00003.3]	24551	9.43e-26	7	4	0.2557
1	membrane	>2558269059T433DRAFT_00983 Tetratricopeptide repeat-containing protein [Prevotella brevis ATCC 19188 : T433DRAFT_scaffold00005.5]	46932.6	1.7e-22	7	7	0.1651
1	membrane	>2558269562T433DRAFT_01486 Outer membrane receptor proteins, mostly Fe transport [Prevotella brevis ATCC 19188 : T433DRAFT_scaffold00008.8]	83448.1	8.4e-24	7	6	0.1104
1	membrane	>2558269892T433DRAFT_01818 Signal transduction histidine kinase [Prevotella brevis ATCC 19188 : T433DRAFT_scaffold00011.11]	149193	1.47e-24	7	6	0.0585
1	membrane	>2558269707T433DRAFT_01631 Predicted metalloendopeptidase [Prevotella brevis ATCC 19188 : T433DRAFT_scaffold00010.10]	77231.3	6.58e-17	7	5	0.0949
1	membrane	>2558270451T433DRAFT_02377 large subunit ribosomal protein L25 [Prevotella brevis ATCC 19188 : T433DRAFT_scaffold00017.17]	21306.5	3.79e-35	7	5	0.3131
1	membrane	>2558269225T433DRAFT_01149 mreB rod shape-determining protein MreB [Prevotella brevis ATCC 19188 : T433DRAFT_scaffold00006.6]	37152	1.05e-32	7	5	0.2265
1	membrane	>2558268910T433DRAFT_00834 Sugar transferases involved in lipopolysaccharide synthesis [Prevotella brevis ATCC 19188 : T433DRAFT_scaffold00005.5]	46111.9	4.07e-30	6	5	0.1679
1	membrane	>2558270426T433DRAFT_02352 hypothetical protein [Prevotella brevis ATCC 19188 : T433DRAFT_scaffold00017.17]	21292.9	3.33e-26	6	3	0.1045
1	membrane	>2558269627T433DRAFT_01551 Thiol:disulfide interchange protein DsbD [Prevotella brevis ATCC 19188 : T433DRAFT_scaffold00009.9]	73898.6	2.4e-23	6	4	0.1058
1	membrane	>2558269504T433DRAFT_01428 Glycosyl-hydrolase 97 C-terminal, oligomerisation [Prevotella brevis ATCC 19188 : T433DRAFT_scaffold00008.8]	83439	3.13e-21	6	6	0.1192
1	membrane	>2558268312T433DRAFT_00234 protein of unknown function (DUF4960) [Prevotella brevis ATCC 19188 : T433DRAFT_scaffold00002.2]	51178.8	9.26e-20	6	5	0.1301
1	membrane	>2558269638T433DRAFT_01562 rplN LSU ribosomal protein L14P [Prevotella brevis ATCC 19188 : T433DRAFT_scaffold00009.9]	13126.2	2.29e-29	6	6	0.4959
1	membrane	>2558268098T433DRAFT_00020 cell division protein FtsA [Prevotella brevis ATCC 19188 : T433DRAFT_scaffold00001.1]	53939.7	4.57e-11	6	4	0.1058
1	membrane	>2558270586T433DRAFT_02512 large subunit ribosomal protein L9 [Prevotella brevis ATCC 19188 : T433DRAFT_scaffold00019.19]	20098.7	1.94e-33	6	4	0.4385
1	membrane	>2558269729T433DRAFT_01653 F-type H+-transporting ATPase subunit b [Prevotella brevis ATCC 19188 : T433DRAFT_scaffold00010.10]	19208.2	1.17e-27	6	6	0.3412
1	membrane	>2558268607T433DRAFT_00530 hypothetical protein [Prevotella brevis ATCC 19188 : T433DRAFT_scaffold00003.3]	68330.7	9.49e-22	6	6	0.1236
1	membrane	>2558270538T433DRAFT_02464 Predicted extracellular nuclease [Prevotella brevis ATCC 19188 : T433DRAFT_scaffold00018.18]	38932.8	1.37e-14	6	5	0.1159
1	membrane	>2558268826T433DRAFT_00750 cell surface protein SprA [Prevotella brevis ATCC 19188 : T433DRAFT_scaffold00004.4]	281531	4.61e-18	6	6	0.0264
1	membrane	>2558268813T433DRAFT_00737 DKNYY family protein [Prevotella brevis ATCC 19188 : T433DRAFT_scaffold00004.4]	20129.9	3.07e-21	6	3	0.2171
1	membrane	>2558269747T433DRAFT_01671 SH3 domain-containing protein [Prevotella brevis ATCC 19188 : T433DRAFT_scaffold00010.10]	94780.3	6.38e-28	6	6	0.104
1	membrane	>2558268512T433DRAFT_00435 phosphate:Na+ symporter [Prevotella brevis ATCC 19188 : T433DRAFT_scaffold00003.3]	64388.7	8.39e-25	6	4	0.1076
1	membrane	>2558268993T433DRAFT_00917 WD40-like Beta Propeller Repeat [Prevotella brevis ATCC 19188 : T433DRAFT_scaffold00005.5]	85198.2	2.19e-22	6	5	0.0792
1	membrane	>2558269643T433DRAFT_01567 rplF large subunit ribosomal protein L6 [Prevotella brevis ATCC 19188 : T433DRAFT_scaffold00009.9]	20816.4	7.07e-17	5	5	0.328
1	membrane	>2558268699T433DRAFT_00623 glutamine synthetase [Prevotella brevis ATCC 19188 : T433DRAFT_scaffold00004.4]	84732.1	1.25e-19	5	5	0.0897
1	membrane	>2558270145T433DRAFT_02071 uncharacterized hydrophobic domain-containing protein [Prevotella brevis ATCC 19188 : T433DRAFT_scaffold00013.13]	48881.9	5.35e-13	5	4	0.1406
1	membrane	>2558268483T433DRAFT_00406 rplS LSU ribosomal protein L19P [Prevotella brevis ATCC 19188 : T433DRAFT_scaffold00003.3]	13588.6	1.84e-15	5	3	0.3388
1	membrane	>2558268232T433DRAFT_00154 hypothetical protein [Prevotella brevis ATCC 19188 : T433DRAFT_scaffold00001.1]	45409.8	7.06e-14	5	4	0.1066
1	membrane	>2558269147T433DRAFT_01071 phosphate transport system substrate-binding protein [Prevotella brevis ATCC 19188 : T433DRAFT_scaffold00006.6]	35436.4	4.45e-15	5	5	0.207
1	membrane	>2558270065T433DRAFT_01991 Small-conductance mechanosensitive channel [Prevotella brevis ATCC 19188 : T433DRAFT_scaffold00012.12]	89042.8	9.9e-23	5	5	0.0921
1	membrane	>2558269792T433DRAFT_01716 electron transport complex, RnfABCDGE type, B subunit [Prevotella brevis ATCC 19188 : T433DRAFT_scaffold00010.10]	30275.9	6.38e-10	5	4	0.122
1	membrane	>2558269058T433DRAFT_00982 DNA gyrase subunit A [Prevotella brevis ATCC 19188 : T433DRAFT_scaffold00005.5]	95779.1	6.3e-22	5	5	0.0985
1	membrane	>2558268186T433DRAFT_00108 Carboxypeptidase regulatory-like domain-containing protein [Prevotella brevis ATCC 19188 : T433DRAFT_scaffold00001.1]	99782.7	2.68e-14	5	5	0.0683
1	membrane	>2558268299T433DRAFT_00221 phospholipid/cholesterol/gamma-HCH transport system substrate-binding protein [Prevotella brevis ATCC 19188 : T433DRAFT_scaffold00002.2]	32947.2	4.03e-15	5	4	0.22
1	membrane	>2558269858T433DRAFT_01784 hypothetical protein [Prevotella brevis ATCC 19188 : T433DRAFT_scaffold00011.11]	47330.3	1.82e-20	5	5	0.1754
1	membrane	>2558270134T433DRAFT_02060 ligand-binding sensor domain-containing protein [Prevotella brevis ATCC 19188 : T433DRAFT_scaffold00013.13]	153371	2.51e-12	5	3	0.0276
1	membrane	>2558270042T433DRAFT_01968 NADH-quinone oxidoreductase subunit B [Prevotella brevis ATCC 19188 : T433DRAFT_scaffold00012.12]	26559.3	1.39e-25	5	3	0.2025
1	membrane	>2558268840T433DRAFT_00764 hypothetical protein [Prevotella brevis ATCC 19188 : T433DRAFT_scaffold00004.4]	50300	2.32e-16	5	5	0.1261
1	membrane	>2558269777T433DRAFT_01701 transcription termination factor Rho [Prevotella brevis ATCC 19188 : T433DRAFT_scaffold00010.10]	70115.2	1.79e-08	5	4	0.089
1	membrane	>2558268966T433DRAFT_00890 Protein kinase domain-containing protein [Prevotella brevis ATCC 19188 : T433DRAFT_scaffold00005.5]	46789.3	3.63e-09	5	3	0.0648
1	membrane	>2558269470T433DRAFT_01394 Adenylosuccinate lyase (EC 4.3.2.2) [Prevotella brevis ATCC 19188 : T433DRAFT_scaffold00008.8]	51750.4	4.07e-16	5	3	0.0848
1	membrane	>2558269144T433DRAFT_01068 Biopolymer transport protein [Prevotella brevis ATCC 19188 : T433DRAFT_scaffold00006.6]	22895.4	5.11e-26	5	4	0.2857
1	membrane	>2558268912T433DRAFT_00836 hypothetical protein [Prevotella brevis ATCC 19188 : T433DRAFT_scaffold00005.5]	83745.8	5.47e-23	5	5	0.0801
1	membrane	>2558269161T433DRAFT_01085 Outer membrane receptor proteins, mostly Fe transport [Prevotella brevis ATCC 19188 : T433DRAFT_scaffold00006.6]	122573	2.16e-15	5	5	0.0726
1	membrane	>2558268614T433DRAFT_00537 Outer membrane receptor proteins, mostly Fe transport [Prevotella brevis ATCC 19188 : T433DRAFT_scaffold00003.3]	92225.1	5.84e-39	5	5	0.1073
1	membrane	>2558269851T433DRAFT_01775 hypothetical protein [Prevotella brevis ATCC 19188 : T433DRAFT_scaffold00011.11]	49701.3	3.51e-18	5	3	0.0811
1	membrane	>2558268810T433DRAFT_00734 protein of unknown function (DUF349) [Prevotella brevis ATCC 19188 : T433DRAFT_scaffold00004.4]	69212.6	3.55e-17	4	3	0.0975
1	membrane	>2558270737T433DRAFT_02663 hypothetical protein [Prevotella brevis ATCC 19188 : T433DRAFT_scaffold00022.22]	41248.6	1.2e-11	4	3	0.1233
1	membrane	>2558269625T433DRAFT_01549 fusA elongation factor G [Prevotella brevis ATCC 19188 : T433DRAFT_scaffold00009.9]	78190	1.48e-12	4	3	0.0424
1	membrane	>2558268195T433DRAFT_00117 Endonuclease I [Prevotella brevis ATCC 19188 : T433DRAFT_scaffold00001.1]	60575.9	1.83e-15	4	3	0.0662
1	membrane	>2558268116T433DRAFT_00038 Septal ring factor EnvC, activator of murein hydrolases AmiA and AmiB [Prevotella brevis ATCC 19188 : T433DRAFT_scaffold00001.1]	58092	1.53e-15	4	3	0.0931
1	membrane	>2558269652T433DRAFT_01576 rpsK SSU ribosomal protein S11P [Prevotella brevis ATCC 19188 : T433DRAFT_scaffold00009.9]	13915.4	1.8e-08	4	4	0.3178
1	membrane	>2558269964T433DRAFT_01890 rplT LSU ribosomal protein L20P [Prevotella brevis ATCC 19188 : T433DRAFT_scaffold00012.12]	13075.2	3.82e-16	4	3	0.3421
1	membrane	>2558269629T433DRAFT_01553 large subunit ribosomal protein L4 [Prevotella brevis ATCC 19188 : T433DRAFT_scaffold00009.9]	23029.4	1.5e-17	4	3	0.134
1	membrane	>2558269454T433DRAFT_01378 Protein of unknown function (DUF4876) [Prevotella brevis ATCC 19188 : T433DRAFT_scaffold00008.8]	59004.3	1.09e-19	4	4	0.1303
1	membrane	>2558268748T433DRAFT_00672 AIPR protein [Prevotella brevis ATCC 19188 : T433DRAFT_scaffold00004.4]	89524.3	3.95e-18	4	3	0.0603
1	membrane	>2558268725T433DRAFT_00649 recA recombination protein RecA [Prevotella brevis ATCC 19188 : T433DRAFT_scaffold00004.4]	37143.4	8.55e-16	4	3	0.1225
1	membrane	>2558269855T433DRAFT_01779 sirohydrochlorin cobaltochelatase [Prevotella brevis ATCC 19188 : T433DRAFT_scaffold00011.11]	40031.2	2.78e-09	4	3	0.0597
1	membrane	>2558269963T433DRAFT_01889 rpmI LSU ribosomal protein L35P [Prevotella brevis ATCC 19188 : T433DRAFT_scaffold00012.12]	7458.13	1.73e-09	4	4	0.5077
1	membrane	>2558268218T433DRAFT_00140 RND family efflux transporter, MFP subunit [Prevotella brevis ATCC 19188 : T433DRAFT_scaffold00001.1]	40001.5	2.86e-14	4	4	0.1515
1	membrane	>2558269179T433DRAFT_01103 acyl-[acyl-carrier-protein]--UDP-N-acetylglucosamine O-acyltransferase (EC 2.3.1.129) [Prevotella brevis ATCC 19188 : T433DRAFT_scaffold00006.6]	28348.5	3.29e-17	4	3	0.1931
1	membrane	>2558268574T433DRAFT_00497 Predicted Zn-dependent peptidase [Prevotella brevis ATCC 19188 : T433DRAFT_scaffold00003.3]	107045	1.14e-17	4	4	0.0565
1	membrane	>2558268816T433DRAFT_00740 GTP pyrophosphokinase [Prevotella brevis ATCC 19188 : T433DRAFT_scaffold00004.4]	87272.8	1.71e-08	4	3	0.0317
1	membrane	>2558268419T433DRAFT_00342 Large extracellular alpha-helical protein [Prevotella brevis ATCC 19188 : T433DRAFT_scaffold00002.2]	204660	6.27e-08	4	3	0.0227
1	membrane	>2558270001T433DRAFT_01927 UPF0755 protein [Prevotella brevis ATCC 19188 : T433DRAFT_scaffold00012.12]	39241.6	4.55e-17	4	4	0.1662
1	membrane	>2558270248T433DRAFT_02174 penicillin-binding protein 1A [Prevotella brevis ATCC 19188 : T433DRAFT_scaffold00015.15]	88830.7	1.29e-16	4	4	0.0873
1	membrane	>2558269618T433DRAFT_01542 rplJ LSU ribosomal protein L10P [Prevotella brevis ATCC 19188 : T433DRAFT_scaffold00009.9]	18832.2	9.9e-11	4	2	0.076
1	membrane	>2558270504T433DRAFT_02430 autotransporter-associated beta strand repeat-containing protein [Prevotella brevis ATCC 19188 : T433DRAFT_scaffold00018.18]	163413	3.25e-13	4	4	0.046
1	membrane	>2558270528T433DRAFT_02454 tryptophan synthase beta chain [Prevotella brevis ATCC 19188 : T433DRAFT_scaffold00018.18]	49890.8	5.42e-31	4	4	0.141
1	membrane	>2558268219T433DRAFT_00141 Outer membrane protein TolC [Prevotella brevis ATCC 19188 : T433DRAFT_scaffold00001.1]	55838.3	1.72e-27	4	4	0.1242
1	membrane	>2558268643T433DRAFT_00567 DNA topoisomerase-1 [Prevotella brevis ATCC 19188 : T433DRAFT_scaffold00003.3]	87999.3	5.12e-21	4	3	0.0597
1	membrane	>2558269730T433DRAFT_01654 F-type H+-transporting ATPase subunit delta [Prevotella brevis ATCC 19188 : T433DRAFT_scaffold00010.10]	20284.4	6.67e-11	4	3	0.2135
1	membrane	>2558268188T433DRAFT_00110 GH3 auxin-responsive promoter [Prevotella brevis ATCC 19188 : T433DRAFT_scaffold00001.1]	57083.7	4.43e-11	4	4	0.1158
1	membrane	>2558268786T433DRAFT_00710 Agmatine/peptidylarginine deiminase [Prevotella brevis ATCC 19188 : T433DRAFT_scaffold00004.4]	49882.8	8e-26	4	4	0.1042
1	membrane	>2558268307T433DRAFT_00229 TonB-linked outer membrane protein, SusC/RagA family [Prevotella brevis ATCC 19188 : T433DRAFT_scaffold00002.2]	120613	1.45e-18	4	4	0.06
1	membrane	>2558269520T433DRAFT_01444 Por secretion system C-terminal sorting domain-containing protein [Prevotella brevis ATCC 19188 : T433DRAFT_scaffold00008.8]	192591	9.23e-24	4	4	0.0354
1	membrane	>2558270787T433DRAFT_02713 KAP family P-loop domain-containing protein [Prevotella brevis ATCC 19188 : T433DRAFT_scaffold00024.24]	115276	1.5e-25	4	4	0.0667
1	membrane	>2558269515T433DRAFT_01439 alpha-amylase [Prevotella brevis ATCC 19188 : T433DRAFT_scaffold00008.8]	77456.7	9.15e-13	4	3	0.0653
1	membrane	>2558268959T433DRAFT_00883 hypothetical protein [Prevotella brevis ATCC 19188 : T433DRAFT_scaffold00005.5]	14896.6	2.33e-13	4	3	0.2064
1	membrane	>2558268132T433DRAFT_00054 Alpha-galactosidase [Prevotella brevis ATCC 19188 : T433DRAFT_scaffold00001.1]	93628.4	1.18e-19	4	4	0.0782
1	membrane	>2558269150T433DRAFT_01074 Glycosyl hydrolase family 115 [Prevotella brevis ATCC 19188 : T433DRAFT_scaffold00006.6]	142223	4.03e-24	4	4	0.0407
1	membrane	>2558268776T433DRAFT_00700 Outer membrane protein beta-barrel domain-containing protein [Prevotella brevis ATCC 19188 : T433DRAFT_scaffold00004.4]	21369.7	2.88e-09	4	3	0.2234
1	membrane	>2558270808T433DRAFT_02734 Predicted extracellular nuclease [Prevotella brevis ATCC 19188 : T433DRAFT_scaffold00025.25]	58250.9	5.43e-18	4	3	0.1183
1	membrane	>2558270495T433DRAFT_02421 gap glyceraldehyde 3-phosphate dehydrogenase [Prevotella brevis ATCC 19188 : T433DRAFT_scaffold00018.18]	36401.6	5.24e-21	4	4	0.1848
1	membrane	>2558269637T433DRAFT_01561 rpsQ small subunit ribosomal protein S17 [Prevotella brevis ATCC 19188 : T433DRAFT_scaffold00009.9]	10017.5	9.57e-05	3	2	0.3412
1	membrane	>2558268253T433DRAFT_00175 Predicted alpha-1,6-mannanase, GH76 family [Prevotella brevis ATCC 19188 : T433DRAFT_scaffold00001.1]	86587.4	3.23e-16	3	3	0.052
1	membrane	>2558270672T433DRAFT_02598 hypothetical protein [Prevotella brevis ATCC 19188 : T433DRAFT_scaffold00020.20]	86914.8	9.11e-10	3	3	0.0407
1	membrane	>2558269642T433DRAFT_01566 rpsH small subunit ribosomal protein S8 [Prevotella brevis ATCC 19188 : T433DRAFT_scaffold00009.9]	14695.9	3.13e-15	3	3	0.2824
1	membrane	>2558269400T433DRAFT_01324 cation diffusion facilitator family transporter [Prevotella brevis ATCC 19188 : T433DRAFT_scaffold00007.7]	32090	6.4e-10	3	4	0.0956
1	membrane	>2558269901T433DRAFT_01827 IPT/TIG domain-containing protein [Prevotella brevis ATCC 19188 : T433DRAFT_scaffold00011.11]	57145.4	2.76e-05	3	2	0.0392
1	membrane	>2558268553T433DRAFT_00476 zinc protease [Prevotella brevis ATCC 19188 : T433DRAFT_scaffold00003.3]	106257	4.35e-09	3	3	0.0436
1	membrane	>2558269259T433DRAFT_01183 D-alanyl-D-alanine dipeptidase [Prevotella brevis ATCC 19188 : T433DRAFT_scaffold00006.6]	29752.4	4.1e-10	3	3	0.1202
1	membrane	>2558270536T433DRAFT_02462 hypothetical protein [Prevotella brevis ATCC 19188 : T433DRAFT_scaffold00018.18]	30877.8	4e-07	3	2	0.075
1	membrane	>2558269003T433DRAFT_00927 Na+-transporting NADH:ubiquinone oxidoreductase subunit C [Prevotella brevis ATCC 19188 : T433DRAFT_scaffold00005.5]	22583.5	1.66e-06	3	3	0.1226
1	membrane	>2558269968T433DRAFT_01894 hypothetical protein [Prevotella brevis ATCC 19188 : T433DRAFT_scaffold00012.12]	25289.4	5.93e-08	3	2	0.106
1	membrane	>2558268443T433DRAFT_00366 Predicted Zn-dependent peptidase [Prevotella brevis ATCC 19188 : T433DRAFT_scaffold00002.2]	110521	1.4e-13	3	3	0.0476
1	membrane	>2558268252T433DRAFT_00174 Beta-xylosidase [Prevotella brevis ATCC 19188 : T433DRAFT_scaffold00001.1]	36692.2	3.36e-20	3	2	0.0951
1	membrane	>2558269196T433DRAFT_01120 Starch-binding associating with outer membrane [Prevotella brevis ATCC 19188 : T433DRAFT_scaffold00006.6]	78461.6	1.88e-12	3	3	0.0489
1	membrane	>2558268328T433DRAFT_00251 hypothetical protein [Prevotella brevis ATCC 19188 : T433DRAFT_scaffold00002.2]	25068.8	1.3e-12	3	3	0.1048
1	membrane	>2558270484T433DRAFT_02410 RNA polymerase sigma-70 factor, ECF subfamily [Prevotella brevis ATCC 19188 : T433DRAFT_scaffold00017.17]	21291	5.93e-12	3	3	0.25
1	membrane	>2558270246T433DRAFT_02172 two-component system, OmpR family, phosphate regulon sensor histidine kinase PhoR [Prevotella brevis ATCC 19188 : T433DRAFT_scaffold00015.15]	59913.6	1.3e-08	3	3	0.0556
1	membrane	>2558268230T433DRAFT_00152 hypothetical protein [Prevotella brevis ATCC 19188 : T433DRAFT_scaffold00001.1]	41184.8	6.76e-11	3	3	0.097
1	membrane	>2558270524T433DRAFT_02450 dolichol-phosphate mannosyltransferase [Prevotella brevis ATCC 19188 : T433DRAFT_scaffold00018.18]	28477.5	2.1e-10	3	3	0.1984
1	membrane	>2558269793T433DRAFT_01717 electron transport complex protein RnfC [Prevotella brevis ATCC 19188 : T433DRAFT_scaffold00010.10]	49177.8	1.76e-05	3	2	0.0595
1	membrane	>2558268309T433DRAFT_00231 ABC-type sugar transport system, substrate-binding protein, contains N-terminal xre family HTH domain [Prevotella brevis ATCC 19188 : T433DRAFT_scaffold00002.2]	56442.9	2.81e-07	3	3	0.0596
1	membrane	>2558269619T433DRAFT_01543 rplL large subunit ribosomal protein L7/L12 [Prevotella brevis ATCC 19188 : T433DRAFT_scaffold00009.9]	12699.8	1.69e-21	3	3	0.3095
1	membrane	>2558269977T433DRAFT_01903 hypothetical protein [Prevotella brevis ATCC 19188 : T433DRAFT_scaffold00012.12]	44589	7.08e-14	3	2	0.0775
1	membrane	>2558270285T433DRAFT_02211 Uncharacterized conserved protein YbjQ, UPF0145 family [Prevotella brevis ATCC 19188 : T433DRAFT_scaffold00015.15]	11134.7	3.59e-13	3	3	0.3238
1	membrane	>2558269166T433DRAFT_01090 triosephosphate isomerase [Prevotella brevis ATCC 19188 : T433DRAFT_scaffold00006.6]	70593.5	1.06e-32	3	3	0.0892
1	membrane	>2558269148T433DRAFT_01072 Tetratricopeptide repeat-containing protein [Prevotella brevis ATCC 19188 : T433DRAFT_scaffold00006.6]	53257.8	1.06e-16	3	3	0.0905
1	membrane	>2558269484T433DRAFT_01408 trigger factor [Prevotella brevis ATCC 19188 : T433DRAFT_scaffold00008.8]	51115.2	1.22e-07	3	3	0.0974
1	membrane	>2558269660T433DRAFT_01584 Tetratricopeptide repeat-containing protein [Prevotella brevis ATCC 19188 : T433DRAFT_scaffold00009.9]	110620	1.09e-15	3	3	0.0595
1	membrane	>2558270080T433DRAFT_02006 Signal transduction histidine kinase [Prevotella brevis ATCC 19188 : T433DRAFT_scaffold00013.13]	150127	5.87e-16	3	3	0.0385
1	membrane	>2558270157T433DRAFT_02083 hypothetical protein [Prevotella brevis ATCC 19188 : T433DRAFT_scaffold00014.14]	57657.4	5.78e-14	3	3	0.0794
1	membrane	>2558269162T433DRAFT_01086 Cd2+/Zn2+-exporting ATPase [Prevotella brevis ATCC 19188 : T433DRAFT_scaffold00006.6]	71285.7	1.51e-10	3	3	0.0758
1	membrane	>2558268172T433DRAFT_00094 Lysophospholipase L1 [Prevotella brevis ATCC 19188 : T433DRAFT_scaffold00001.1]	59182.8	6.45e-14	3	3	0.0827
1	membrane	>2558269230T433DRAFT_01154 Outer membrane protein assembly factor BamA [Prevotella brevis ATCC 19188 : T433DRAFT_scaffold00006.6]	90047.3	4.03e-10	3	2	0.0383
1	membrane	>2558268125T433DRAFT_00047 protein of unknown function (DUF4923) [Prevotella brevis ATCC 19188 : T433DRAFT_scaffold00001.1]	22881.5	2.24e-12	3	2	0.1442
1	membrane	>2558270212T433DRAFT_02138 Signal transduction histidine kinase [Prevotella brevis ATCC 19188 : T433DRAFT_scaffold00014.14]	150079	3.06e-06	3	3	0.0394
1	membrane	>2558270483T433DRAFT_02409 hypothetical protein [Prevotella brevis ATCC 19188 : T433DRAFT_scaffold00017.17]	16008.4	1.32e-07	3	2	0.0929
1	membrane	>2558269983T433DRAFT_01909 Outer membrane receptor proteins, mostly Fe transport [Prevotella brevis ATCC 19188 : T433DRAFT_scaffold00012.12]	90241.5	5.44e-08	3	3	0.0606
1	membrane	>2558269818T433DRAFT_01742 porin [Prevotella brevis ATCC 19188 : T433DRAFT_scaffold00010.10]	40503	1.05e-12	3	3	0.1114
1	membrane	>2558270796T433DRAFT_02722 hypothetical protein [Prevotella brevis ATCC 19188 : T433DRAFT_scaffold00024.24]	51495.3	1.11e-09	3	3	0.1071
1	membrane	>2558268689T433DRAFT_00613 cytidylate kinase [Prevotella brevis ATCC 19188 : T433DRAFT_scaffold00004.4]	23941.8	1.18e-16	3	3	0.1723
1	membrane	>2558268625T433DRAFT_00549 Starch-binding associating with outer membrane [Prevotella brevis ATCC 19188 : T433DRAFT_scaffold00003.3]	61196.5	2.96e-16	3	3	0.1155
1	membrane	>2558270411T433DRAFT_02337 peptidyl-dipeptidase Dcp [Prevotella brevis ATCC 19188 : T433DRAFT_scaffold00017.17]	81187	2.73e-15	3	3	0.0444
1	membrane	>2558269284T433DRAFT_01208 AraC-type DNA-binding protein [Prevotella brevis ATCC 19188 : T433DRAFT_scaffold00006.6]	80691.8	3.92e-11	3	3	0.067
1	membrane	>2558268272T433DRAFT_00194 arabinogalactan endo-1,4-beta-galactosidase [Prevotella brevis ATCC 19188 : T433DRAFT_scaffold00002.2]	47358.5	3.74e-10	3	2	0.0742
1	membrane	>2558270090T433DRAFT_02016 TonB-linked outer membrane protein, SusC/RagA family [Prevotella brevis ATCC 19188 : T433DRAFT_scaffold00013.13]	122982	3.96e-05	3	2	0.0293
1	membrane	>2558268300T433DRAFT_00222 chromosomal replication initiator protein [Prevotella brevis ATCC 19188 : T433DRAFT_scaffold00002.2]	53917	1.74e-10	3	2	0.0682
1	membrane	>2558270793T433DRAFT_02719 hypothetical protein [Prevotella brevis ATCC 19188 : T433DRAFT_scaffold00024.24]	35111.4	7.65e-14	3	2	0.123
1	membrane	>2558268424T433DRAFT_00347 M6 family metalloprotease domain-containing protein [Prevotella brevis ATCC 19188 : T433DRAFT_scaffold00002.2]	59397.1	1.19e-10	3	2	0.0577
1	membrane	>2558268566T433DRAFT_00489 Uncharacterized conserved protein YafD, endonuclease/exonuclease/phosphatase (EEP) superfamily [Prevotella brevis ATCC 19188 : T433DRAFT_scaffold00003.3]	41352.9	1.29e-21	3	3	0.168
1	membrane	>2558270827T433DRAFT_02753 2-succinyl-5-enolpyruvyl-6-hydroxy-3-cyclohexene-1-carboxylate synthase [Prevotella brevis ATCC 19188 : T433DRAFT_scaffold00026.26]	67764.4	6.88e-09	3	2	0.0492
1	membrane	>2558268675T433DRAFT_00599 hypothetical protein [Prevotella brevis ATCC 19188 : T433DRAFT_scaffold00004.4]	49760.1	4.2e-06	3	2	0.0728
1	membrane	>2558269045T433DRAFT_00969 3-hydroxyacyl-[acyl-carrier-protein] dehydratase /UDP-3-O-[3-hydroxymyristoyl] N-acetylglucosamine deacetylase [Prevotella brevis ATCC 19188 : T433DRAFT_scaffold00005.5]	51468.6	6.61e-16	3	3	0.0935
1	membrane	>2558269825T433DRAFT_01749 excinuclease ABC subunit A [Prevotella brevis ATCC 19188 : T433DRAFT_scaffold00010.10]	104527	2.07e-12	3	3	0.0419
1	membrane	>2558268303T433DRAFT_00225 hypothetical protein [Prevotella brevis ATCC 19188 : T433DRAFT_scaffold00002.2]	77602.6	3.58e-19	3	3	0.0949
1	membrane	>2558270376T433DRAFT_02302 TIGR00159 family protein [Prevotella brevis ATCC 19188 : T433DRAFT_scaffold00016.16]	29217.6	1.54e-06	3	2	0.1197
1	membrane	>2558270099T433DRAFT_02025 Fimbrillin-like [Prevotella brevis ATCC 19188 : T433DRAFT_scaffold00013.13]	50448.3	2.99e-15	3	2	0.0855
1	membrane	>2558269897T433DRAFT_01823 Predicted alpha-1,6-mannanase, GH76 family [Prevotella brevis ATCC 19188 : T433DRAFT_scaffold00011.11]	49709.4	1.96e-07	3	2	0.0594
1	membrane	>2558270584T433DRAFT_02510 small subunit ribosomal protein S6 [Prevotella brevis ATCC 19188 : T433DRAFT_scaffold00019.19]	13430.1	4.34e-10	3	2	0.3391
1	membrane	>2558269945T433DRAFT_01871 C-terminal processing protease CtpA/Prc, contains a PDZ domain [Prevotella brevis ATCC 19188 : T433DRAFT_scaffold00012.12]	121662	7.37e-11	3	3	0.0429
1	membrane	>2558269734T433DRAFT_01658 hypothetical protein [Prevotella brevis ATCC 19188 : T433DRAFT_scaffold00010.10]	38000.5	1.17e-07	2	2	0.0616
1	membrane	>2558269152T433DRAFT_01076 hypothetical protein [Prevotella brevis ATCC 19188 : T433DRAFT_scaffold00006.6]	15176	8.4e-05	2	2	0.1691
1	membrane	>2558269648T433DRAFT_01572 protein translocase subunit secY/sec61 alpha [Prevotella brevis ATCC 19188 : T433DRAFT_scaffold00009.9]	49907.5	7.16e-08	2	2	0.0793
1	membrane	>2558270624T433DRAFT_02550 malate dehydrogenase (oxaloacetate-decarboxylating)(NADP+) [Prevotella brevis ATCC 19188 : T433DRAFT_scaffold00019.19]	85282	7.2e-07	2	2	0.0247
1	membrane	>2558268985T433DRAFT_00909 nifJ pyruvate-ferredoxin/flavodoxin oxidoreductase [Prevotella brevis ATCC 19188 : T433DRAFT_scaffold00005.5]	131424	0.000416	2	2	0.0218
1	membrane	>2558270721T433DRAFT_02647 NDP-sugar epimerase, includes UDP-GlcNAc-inverting 4,6-dehydratase FlaA1 and capsular polysaccharide biosynthesis protein EpsC [Prevotella brevis ATCC 19188 : T433DRAFT_scaffold00021.21]	73140.8	4.56e-08	2	2	0.0372
1	membrane	>2558270738T433DRAFT_02664 solute:Na+ symporter, SSS family [Prevotella brevis ATCC 19188 : T433DRAFT_scaffold00022.22]	54049.9	7.28e-07	2	2	0.0376
1	membrane	>2558268449T433DRAFT_00372 hypothetical protein [Prevotella brevis ATCC 19188 : T433DRAFT_scaffold00002.2]	33020.2	0.000799	2	2	0.0692
1	membrane	>2558269828T433DRAFT_01752 uncharacterized protein [Prevotella brevis ATCC 19188 : T433DRAFT_scaffold00010.10]	80873.8	1.72e-07	2	2	0.0306
1	membrane	>2558269154T433DRAFT_01078 iron complex outermembrane recepter protein [Prevotella brevis ATCC 19188 : T433DRAFT_scaffold00006.6]	67378.3	9.9e-15	2	2	0.0618
1	membrane	>2558268427T433DRAFT_00350 hypothetical protein [Prevotella brevis ATCC 19188 : T433DRAFT_scaffold00002.2]	58110.6	3.13e-08	2	2	0.0592
1	membrane	>2558268986T433DRAFT_00910 hypothetical protein [Prevotella brevis ATCC 19188 : T433DRAFT_scaffold00005.5]	46827.9	2.61e-08	2	2	0.0557
1	membrane	>2558270585T433DRAFT_02511 rpsR small subunit ribosomal protein S18 [Prevotella brevis ATCC 19188 : T433DRAFT_scaffold00019.19]	10465.8	2.34e-07	2	2	0.25
1	membrane	>2558270043T433DRAFT_01969 NADH-quinone oxidoreductase subunit C/D [Prevotella brevis ATCC 19188 : T433DRAFT_scaffold00012.12]	59672.8	2.8e-09	2	2	0.0539
1	membrane	>2558268706T433DRAFT_00630 4-hydroxythreonine-4-phosphate dehydrogenase (EC 1.1.1.262) [Prevotella brevis ATCC 19188 : T433DRAFT_scaffold00004.4]	40458.5	9.24e-14	2	2	0.0659
1	membrane	>2558268626T433DRAFT_00550 TonB-linked outer membrane protein, SusC/RagA family [Prevotella brevis ATCC 19188 : T433DRAFT_scaffold00003.3]	113049	2.32e-08	2	2	0.0286
1	membrane	>2558269856T433DRAFT_01780 outer membrane receptor for ferrienterochelin and colicins [Prevotella brevis ATCC 19188 : T433DRAFT_scaffold00011.11]	80541.6	2.42e-09	2	2	0.0283
1	membrane	>2558268541T433DRAFT_00464 ABC-type bacteriocin/lantibiotic exporter, contains an N-terminal double-glycine peptidase domain [Prevotella brevis ATCC 19188 : T433DRAFT_scaffold00003.3]	62983.8	1.04e-13	2	2	0.0746
1	membrane	>2558269728T433DRAFT_01652 F-type H+-transporting ATPase subunit c [Prevotella brevis ATCC 19188 : T433DRAFT_scaffold00010.10]	7718.16	8.19e-12	2	2	0.2025
1	membrane	>2558269140T433DRAFT_01064 lipopolysaccharide export system permease protein [Prevotella brevis ATCC 19188 : T433DRAFT_scaffold00006.6]	72882.3	6.01e-07	2	2	0.0315
1	membrane	>2558268751T433DRAFT_00675 hypothetical protein [Prevotella brevis ATCC 19188 : T433DRAFT_scaffold00004.4]	36371.4	8.17e-15	2	2	0.1266
1	membrane	>2558269075T433DRAFT_00999 Serine/threonine protein kinase [Prevotella brevis ATCC 19188 : T433DRAFT_scaffold00005.5]	114936	1.088e-05	2	2	0.027
1	membrane	>2558269602T433DRAFT_01526 hypothetical protein [Prevotella brevis ATCC 19188 : T433DRAFT_scaffold00009.9]	46395	0.00034	2	2	0.0416
1	membrane	>2558268305T433DRAFT_00227 TonB-linked outer membrane protein, SusC/RagA family [Prevotella brevis ATCC 19188 : T433DRAFT_scaffold00002.2]	104624	3.66e-08	2	2	0.0381
1	membrane	>2558270130T433DRAFT_02056 periplasmic chaperone for outer membrane proteins Skp [Prevotella brevis ATCC 19188 : T433DRAFT_scaffold00013.13]	18967.7	0.000952	2	2	0.2059
1	membrane	>2558270825T433DRAFT_02751 Glycosyltransferase, GT2 family [Prevotella brevis ATCC 19188 : T433DRAFT_scaffold00026.26]	31441.2	2.46e-05	2	2	0.1071
1	membrane	>2558269600T433DRAFT_01524 hypothetical protein [Prevotella brevis ATCC 19188 : T433DRAFT_scaffold00009.9]	37554.5	1.89e-08	2	2	0.0723
1	membrane	>2558268568T433DRAFT_00491 DNA-binding protein HU-beta [Prevotella brevis ATCC 19188 : T433DRAFT_scaffold00003.3]	9111.15	1.776e-05	2	2	0.2444
1	membrane	>2558269651T433DRAFT_01575 rpsM SSU ribosomal protein S13P [Prevotella brevis ATCC 19188 : T433DRAFT_scaffold00009.9]	14068.7	0.000286	2	2	0.1032
1	membrane	>2558270034T433DRAFT_01960 proS prolyl-tRNA synthetase [Prevotella brevis ATCC 19188 : T433DRAFT_scaffold00012.12]	56624.7	1.06e-09	2	2	0.0568
1	membrane	>2558269940T433DRAFT_01866 protein of unknown function (DUF4953) [Prevotella brevis ATCC 19188 : T433DRAFT_scaffold00011.11]	94859	2.068e-06	2	2	0.0339
1	membrane	>2558269156T433DRAFT_01080 protein of unknown function (DUF4831) [Prevotella brevis ATCC 19188 : T433DRAFT_scaffold00006.6]	39646.6	6.76e-05	2	2	0.0696
1	membrane	>2558270741T433DRAFT_02667 Signal transduction histidine kinase [Prevotella brevis ATCC 19188 : T433DRAFT_scaffold00022.22]	46727.9	1.03e-08	2	2	0.053
1	membrane	>2558270414T433DRAFT_02340 hypothetical protein [Prevotella brevis ATCC 19188 : T433DRAFT_scaffold00017.17]	87585.5	1.368e-06	2	2	0.0539
1	membrane	>2558269757T433DRAFT_01681 ftsY fused signal recognition particle receptor [Prevotella brevis ATCC 19188 : T433DRAFT_scaffold00010.10]	34810.3	1.55e-14	2	2	0.1035
1	membrane	>2558269527T433DRAFT_01451 rpsI small subunit ribosomal protein S9 [Prevotella brevis ATCC 19188 : T433DRAFT_scaffold00008.8]	14487	5.06e-05	2	2	0.1875
1	membrane	>2558269507T433DRAFT_01431 transcriptional regulator, LacI family [Prevotella brevis ATCC 19188 : T433DRAFT_scaffold00008.8]	39235.9	5.16e-09	2	2	0.0778
1	membrane	>2558268257T433DRAFT_00179 fabF 3-oxoacyl-[acyl-carrier-protein] synthase II [Prevotella brevis ATCC 19188 : T433DRAFT_scaffold00001.1]	44895.3	1.94e-09	2	2	0.0548
1	membrane	>2558268204T433DRAFT_00126 Signal transduction histidine kinase [Prevotella brevis ATCC 19188 : T433DRAFT_scaffold00001.1]	65962.7	6.72e-18	2	2	0.0355
1	membrane	>2558270550T433DRAFT_02476 Glycosyltransferase, GT2 family [Prevotella brevis ATCC 19188 : T433DRAFT_scaffold00018.18]	34712.4	3.66e-11	2	2	0.1082
1	membrane	>2558269833T433DRAFT_01757 protein of unknown function (DUF4956) [Prevotella brevis ATCC 19188 : T433DRAFT_scaffold00010.10]	24850.9	4.316e-06	2	2	0.1111
1	membrane	>2558270684T433DRAFT_02610 Predicted unsaturated glucuronyl hydrolase involved in regulation of bacterial surface properties, and related proteins [Prevotella brevis ATCC 19188 : T433DRAFT_scaffold00020.20]	68955.5	5.63e-12	2	2	0.0298
1	membrane	>2558270413T433DRAFT_02339 carboxyl-terminal processing protease [Prevotella brevis ATCC 19188 : T433DRAFT_scaffold00017.17]	60755.7	6.49e-07	2	2	0.0465
1	membrane	>2558269723T433DRAFT_01647 small subunit ribosomal protein S16 [Prevotella brevis ATCC 19188 : T433DRAFT_scaffold00010.10]	18936.9	1.12e-16	2	2	0.25
1	membrane	>2558268189T433DRAFT_00111 Ig-like domain-containing protein [Prevotella brevis ATCC 19188 : T433DRAFT_scaffold00001.1]	75433.1	3.07e-09	2	2	0.0514
1	membrane	>2558268648T433DRAFT_00572 hypothetical protein [Prevotella brevis ATCC 19188 : T433DRAFT_scaffold00003.3]	50795.3	3.36e-07	2	2	0.1118
1	membrane	>2558268452T433DRAFT_00375 ABC-2 type transport system permease protein [Prevotella brevis ATCC 19188 : T433DRAFT_scaffold00002.2]	42674.2	4.06e-05	2	2	0.0714
1	membrane	>2558268178T433DRAFT_00100 LruC domain-containing protein [Prevotella brevis ATCC 19188 : T433DRAFT_scaffold00001.1]	96045.6	1.568e-06	2	2	0.0319
1	membrane	>2558270523T433DRAFT_02449 1-acyl-sn-glycerol-3-phosphate acyltransferase [Prevotella brevis ATCC 19188 : T433DRAFT_scaffold00018.18]	28675.9	4.45e-12	2	2	0.1627
1	membrane	>2558270055T433DRAFT_01981 polysaccharide export outer membrane protein [Prevotella brevis ATCC 19188 : T433DRAFT_scaffold00012.12]	29552.4	2.38e-12	2	2	0.109
1	membrane	>2558268353T433DRAFT_00276 pdxS pyridoxal 5'-phosphate synthase pdxS subunit [Prevotella brevis ATCC 19188 : T433DRAFT_scaffold00002.2]	31489.1	1.2e-06	2	2	0.0859
1	membrane	>2558270164T433DRAFT_02090 hypothetical protein [Prevotella brevis ATCC 19188 : T433DRAFT_scaffold00014.14]	23789.5	1.38e-12	2	2	0.0867
1	membrane	>2558269040T433DRAFT_00964 rplU large subunit ribosomal protein L21 [Prevotella brevis ATCC 19188 : T433DRAFT_scaffold00005.5]	11780.5	4.158e-06	2	2	0.2571
1	membrane	>2558269875T433DRAFT_01801 hypothetical protein [Prevotella brevis ATCC 19188 : T433DRAFT_scaffold00011.11]	31421.4	6.6e-09	2	2	0.0471
1	membrane	>2558268421T433DRAFT_00344 CarboxypepD_reg-like domain-containing protein [Prevotella brevis ATCC 19188 : T433DRAFT_scaffold00002.2]	101745	3.96e-09	2	2	0.0287
1	membrane	>2558270449T433DRAFT_02375 preprotein translocase subunit YajC [Prevotella brevis ATCC 19188 : T433DRAFT_scaffold00017.17]	11912.3	2.34e-19	2	2	0.3365
1	membrane	>2558269665T433DRAFT_01589 Y_Y_Y domain-containing protein [Prevotella brevis ATCC 19188 : T433DRAFT_scaffold00009.9]	112961	2.22e-10	2	2	0.0326
1	membrane	>2558269752T433DRAFT_01676 Uncharacterized conserved protein (some members contain a von Willebrand factor type A (vWA) domain) [Prevotella brevis ATCC 19188 : T433DRAFT_scaffold00010.10]	33482.4	1.11e-09	2	2	0.0934
1	membrane	>2558270112T433DRAFT_02038 alpha-1,2-mannosidase, putative [Prevotella brevis ATCC 19188 : T433DRAFT_scaffold00013.13]	81232.6	5.06e-09	2	2	0.0306
1	membrane	>2558270779T433DRAFT_02705 oxaloacetate decarboxylase, beta subunit [Prevotella brevis ATCC 19188 : T433DRAFT_scaffold00023.23]	40725	2.75e-10	2	2	0.0496
1	membrane	>2558268472T433DRAFT_00395 purT formate-dependent phosphoribosylglycinamide formyltransferase [Prevotella brevis ATCC 19188 : T433DRAFT_scaffold00002.2]	44782.8	2.52e-07	2	2	0.0848
1	membrane	>2558268458T433DRAFT_00381 Leucine rich repeat-containing protein [Prevotella brevis ATCC 19188 : T433DRAFT_scaffold00002.2]	62616.9	2.1e-09	2	2	0.0432
1	membrane	>2558269109T433DRAFT_01033 Concanavalin A-like lectin/glucanases superfamily protein [Prevotella brevis ATCC 19188 : T433DRAFT_scaffold00006.6]	356335	0.000585	2	2	0.0082
1	membrane	>2558269939T433DRAFT_01865 type II pantothenate kinase [Prevotella brevis ATCC 19188 : T433DRAFT_scaffold00011.11]	29231.1	1.87e-08	2	2	0.1268
1	membrane	>2558269893T433DRAFT_01819 hypothetical protein [Prevotella brevis ATCC 19188 : T433DRAFT_scaffold00011.11]	174968	8.5e-14	2	2	0.0199
1	membrane	>2558269982T433DRAFT_01908 LruC domain-containing protein [Prevotella brevis ATCC 19188 : T433DRAFT_scaffold00012.12]	75199.1	7.32e-12	2	2	0.0502
1	membrane	>2558268652T433DRAFT_00576 SusD family protein [Prevotella brevis ATCC 19188 : T433DRAFT_scaffold00003.3]	54847.4	0.000504	2	2	0.0729
1	membrane	>2558268118T433DRAFT_00040 beta-galactosidase [Prevotella brevis ATCC 19188 : T433DRAFT_scaffold00001.1]	90191.5	5.2e-07	2	2	0.0387
1	membrane	>2558269813T433DRAFT_01737 preprotein translocase subunit SecA [Prevotella brevis ATCC 19188 : T433DRAFT_scaffold00010.10]	127911	4.8e-11	2	2	0.0294
1	membrane	>2558268345T433DRAFT_00268 hypothetical protein [Prevotella brevis ATCC 19188 : T433DRAFT_scaffold00002.2]	27068.1	7.28e-20	2	2	0.098
1	membrane	>2558269559T433DRAFT_01483 protoporphyrinogen oxidase (EC 1.3.3.4) [Prevotella brevis ATCC 19188 : T433DRAFT_scaffold00008.8]	49889.9	1.01e-11	2	2	0.0711
1	membrane	>2558269193T433DRAFT_01117 alpha-1,2-mannosidase, putative [Prevotella brevis ATCC 19188 : T433DRAFT_scaffold00006.6]	85994.7	4.62e-11	2	2	0.0538
1	membrane	>2558268429T433DRAFT_00352 Outer membrane receptor for ferrienterochelin and colicins [Prevotella brevis ATCC 19188 : T433DRAFT_scaffold00002.2]	98501.5	4.8e-08	2	2	0.0447
1	membrane	>2558269523T433DRAFT_01447 Por secretion system C-terminal sorting domain-containing protein [Prevotella brevis ATCC 19188 : T433DRAFT_scaffold00008.8]	129819	9.52e-15	2	2	0.046
1	membrane	>2558268756T433DRAFT_00680 Z1 domain-containing protein [Prevotella brevis ATCC 19188 : T433DRAFT_scaffold00004.4]	82543.3	0.0002108	2	2	0.0608
1	membrane	>2558268998T433DRAFT_00922 Right handed beta helix region [Prevotella brevis ATCC 19188 : T433DRAFT_scaffold00005.5]	50515.8	1.43e-06	2	2	0.0759
1	membrane	>2558270058T433DRAFT_01984 carB carbamoyl-phosphate synthase large subunit [Prevotella brevis ATCC 19188 : T433DRAFT_scaffold00012.12]	119695	2.72e-05	2	2	0.0214
1	membrane	>2558269603T433DRAFT_01527 MoxR-like ATPase [Prevotella brevis ATCC 19188 : T433DRAFT_scaffold00009.9]	36362.1	1.64e-20	2	2	0.0954
1	membrane	>2558269853T433DRAFT_01777 Leucine rich repeat-containing protein [Prevotella brevis ATCC 19188 : T433DRAFT_scaffold00011.11]	120774	7.26e-11	2	2	0.0489
1	membrane	>2558269117T433DRAFT_01041 SusE outer membrane protein [Prevotella brevis ATCC 19188 : T433DRAFT_scaffold00006.6]	40841.1	3.41e-08	2	2	0.0933
1	membrane	>2558268601T433DRAFT_00524 FKBP-type peptidyl-prolyl cis-trans isomerase FklB [Prevotella brevis ATCC 19188 : T433DRAFT_scaffold00003.3]	33260.3	1.17e-10	4	2	0.0867
2	cell extract	>2558269644T433DRAFT_01568 rplR large subunit ribosomal protein L18 [Prevotella brevis ATCC 19188 : T433DRAFT_scaffold00009.9]	12688.9	4.81e-110	31	20	0.9912
2	cell extract	>2558268483T433DRAFT_00406 rplS LSU ribosomal protein L19P [Prevotella brevis ATCC 19188 : T433DRAFT_scaffold00003.3]	13588.6	1.58e-164	41	24	0.8678
2	cell extract	>2558270495T433DRAFT_02421 gap glyceraldehyde 3-phosphate dehydrogenase [Prevotella brevis ATCC 19188 : T433DRAFT_scaffold00018.18]	36401.6	0	560	73	1
2	cell extract	>2558269504T433DRAFT_01428 Glycosyl-hydrolase 97 C-terminal, oligomerisation [Prevotella brevis ATCC 19188 : T433DRAFT_scaffold00008.8]	83439	0	151	67	0.5271
2	cell extract	>2558269616T433DRAFT_01540 rplK LSU ribosomal protein L11P [Prevotella brevis ATCC 19188 : T433DRAFT_scaffold00009.9]	15419.1	2.2e-185	79	25	0.8973
2	cell extract	>2558269631T433DRAFT_01555 rplB large subunit ribosomal protein L2 [Prevotella brevis ATCC 19188 : T433DRAFT_scaffold00009.9]	29706.9	0	227	76	0.7927
2	cell extract	>2558270279T433DRAFT_02205 Aminopeptidase C [Prevotella brevis ATCC 19188 : T433DRAFT_scaffold00015.15]	44791	7.5e-273	63	33	0.4762
2	cell extract	>2558269625T433DRAFT_01549 fusA elongation factor G [Prevotella brevis ATCC 19188 : T433DRAFT_scaffold00009.9]	78190	0	301	100	0.8065
2	cell extract	>2558269629T433DRAFT_01553 large subunit ribosomal protein L4 [Prevotella brevis ATCC 19188 : T433DRAFT_scaffold00009.9]	23029.4	0	118	50	0.9952
2	cell extract	>2558269620T433DRAFT_01544 rpoB DNA-directed RNA polymerase subunit beta [Prevotella brevis ATCC 19188 : T433DRAFT_scaffold00009.9]	142200	0	213	105	0.6362
2	cell extract	>2558270280T433DRAFT_02206 single-stranded-DNA-specific exonuclease [Prevotella brevis ATCC 19188 : T433DRAFT_scaffold00015.15]	64713	2.14e-39	8	7	0.1498
2	cell extract	>2558269623T433DRAFT_01547 rpsL SSU ribosomal protein S12P [Prevotella brevis ATCC 19188 : T433DRAFT_scaffold00009.9]	14146.8	0	105	39	0.9683
2	cell extract	>2558269632T433DRAFT_01556 rpsS SSU ribosomal protein S19P [Prevotella brevis ATCC 19188 : T433DRAFT_scaffold00009.9]	9688.14	1.38e-30	9	9	0.5
2	cell extract	>2558268843T433DRAFT_00767 etfA electron transfer flavoprotein alpha subunit apoprotein [Prevotella brevis ATCC 19188 : T433DRAFT_scaffold00004.4]	37093.1	3.1e-223	63	29	0.7206
2	cell extract	>2558268281T433DRAFT_00203 hypothetical protein [Prevotella brevis ATCC 19188 : T433DRAFT_scaffold00002.2]	41387.1	1.86e-40	10	8	0.2332
2	cell extract	>2558268707T433DRAFT_00631 Response regulator containing CheY-like receiver, AAA-type ATPase, and DNA-binding domains [Prevotella brevis ATCC 19188 : T433DRAFT_scaffold00004.4]	63544.5	4.3e-62	15	11	0.1592
2	cell extract	>2558268398T433DRAFT_00321 metG methionyl-tRNA synthetase [Prevotella brevis ATCC 19188 : T433DRAFT_scaffold00002.2]	79042.9	2.6e-96	25	17	0.3634
2	cell extract	>2558269633T433DRAFT_01557 rplV large subunit ribosomal protein L22 [Prevotella brevis ATCC 19188 : T433DRAFT_scaffold00009.9]	15423.3	2.17e-205	74	38	0.9778
2	cell extract	>2558268181T433DRAFT_00103 Peptidase S46 [Prevotella brevis ATCC 19188 : T433DRAFT_scaffold00001.1]	79635.6	9.17e-146	40	24	0.3855
2	cell extract	>2558270019T433DRAFT_01945 galK galactokinase [Prevotella brevis ATCC 19188 : T433DRAFT_scaffold00012.12]	43137.1	0	199	71	0.9021
2	cell extract	>2558268351T433DRAFT_00274 fba fructose-bisphosphate aldolase, class II [Prevotella brevis ATCC 19188 : T433DRAFT_scaffold00002.2]	36709.4	0	265	70	0.7126
2	cell extract	>2558268640T433DRAFT_00564 polyribonucleotide nucleotidyltransferase [Prevotella brevis ATCC 19188 : T433DRAFT_scaffold00003.3]	87740.2	0	228	84	0.6349
2	cell extract	>2558270236T433DRAFT_02162 Do/DeqQ family serine protease [Prevotella brevis ATCC 19188 : T433DRAFT_scaffold00015.15]	54127.3	1.19e-170	44	21	0.3901
2	cell extract	>2558270009T433DRAFT_01935 carbamoyl-phosphate synthase large subunit [Prevotella brevis ATCC 19188 : T433DRAFT_scaffold00012.12]	119781	2.39e-284	75	45	0.3287
2	cell extract	>2558270037T433DRAFT_01963 phosphoglucomutase [Prevotella brevis ATCC 19188 : T433DRAFT_scaffold00012.12]	64713.5	6.76e-239	61	36	0.6919
2	cell extract	>2558268985T433DRAFT_00909 nifJ pyruvate-ferredoxin/flavodoxin oxidoreductase [Prevotella brevis ATCC 19188 : T433DRAFT_scaffold00005.5]	131424	0	387	141	0.75
2	cell extract	>2558269013T433DRAFT_00937 rpmB large subunit ribosomal protein L28 [Prevotella brevis ATCC 19188 : T433DRAFT_scaffold00005.5]	9809.19	6.04e-71	21	13	0.7012
2	cell extract	>2558268183T433DRAFT_00105 hypothetical protein [Prevotella brevis ATCC 19188 : T433DRAFT_scaffold00001.1]	39608.1	1.38e-75	19	12	0.3754
2	cell extract	>2558268588T433DRAFT_00511 TonB-linked outer membrane protein, SusC/RagA family [Prevotella brevis ATCC 19188 : T433DRAFT_scaffold00003.3]	112176	3.74e-228	61	33	0.3858
2	cell extract	>2558269045T433DRAFT_00969 3-hydroxyacyl-[acyl-carrier-protein] dehydratase /UDP-3-O-[3-hydroxymyristoyl] N-acetylglucosamine deacetylase [Prevotella brevis ATCC 19188 : T433DRAFT_scaffold00005.5]	51468.6	0	76	38	0.6044
2	cell extract	>2558269980T433DRAFT_01906 Acetyl-CoA carboxylase, carboxyltransferase component [Prevotella brevis ATCC 19188 : T433DRAFT_scaffold00012.12]	57050.7	0	155	64	0.6929
2	cell extract	>2558270585T433DRAFT_02511 rpsR small subunit ribosomal protein S18 [Prevotella brevis ATCC 19188 : T433DRAFT_scaffold00019.19]	10465.8	2.72e-41	11	8	0.8182
2	cell extract	>2558270387T433DRAFT_02313 rpmH LSU ribosomal protein L34P [Prevotella brevis ATCC 19188 : T433DRAFT_scaffold00016.16]	6095.35	5.55e-64	19	13	0.6863
2	cell extract	>2558269671T433DRAFT_01595 F5/8 type C domain-containing protein [Prevotella brevis ATCC 19188 : T433DRAFT_scaffold00009.9]	100591	2.82e-128	32	18	0.1819
2	cell extract	>2558269226T433DRAFT_01150 phosphoribosylaminoimidazolecarboxamide formyltransferase / IMP cyclohydrolase [Prevotella brevis ATCC 19188 : T433DRAFT_scaffold00006.6]	21825.4	8.99e-135	45	24	0.7767
2	cell extract	>2558269014T433DRAFT_00938 rpmG large subunit ribosomal protein L33 [Prevotella brevis ATCC 19188 : T433DRAFT_scaffold00005.5]	7262.89	6.04e-46	11	9	0.8889
2	cell extract	>2558269813T433DRAFT_01737 preprotein translocase subunit SecA [Prevotella brevis ATCC 19188 : T433DRAFT_scaffold00010.10]	127911	0	168	90	0.5392
2	cell extract	>2558269141T433DRAFT_01065 3,4-dihydroxy 2-butanone 4-phosphate synthase / GTP cyclohydrolase II [Prevotella brevis ATCC 19188 : T433DRAFT_scaffold00006.6]	44836.5	1.07e-248	57	34	0.7157
2	cell extract	>2558269639T433DRAFT_01563 LSU ribosomal protein L24P [Prevotella brevis ATCC 19188 : T433DRAFT_scaffold00009.9]	11419.4	7.02e-198	47	33	0.9905
2	cell extract	>2558269989T433DRAFT_01915 hypothetical protein [Prevotella brevis ATCC 19188 : T433DRAFT_scaffold00012.12]	30580.9	5.94e-91	24	16	0.5373
2	cell extract	>2558269426T433DRAFT_01350 GGGtGRT protein [Prevotella brevis ATCC 19188 : T433DRAFT_scaffold00007.7]	36141.3	0	152	55	0.8576
2	cell extract	>2558269845T433DRAFT_01769 glyS glycyl-tRNA synthetase [Prevotella brevis ATCC 19188 : T433DRAFT_scaffold00011.11]	59372.9	0	83	44	0.6433
2	cell extract	>2558268937T433DRAFT_00861 Winged helix-turn-helix domain (DUF2582) [Prevotella brevis ATCC 19188 : T433DRAFT_scaffold00005.5]	10563.8	2.52e-156	33	19	0.8416
2	cell extract	>2558269621T433DRAFT_01545 rpoC DNA-directed RNA polymerase subunit beta' [Prevotella brevis ATCC 19188 : T433DRAFT_scaffold00009.9]	160195	0	263	137	0.7297
2	cell extract	>2558270815T433DRAFT_02741 ribosome-binding factor A [Prevotella brevis ATCC 19188 : T433DRAFT_scaffold00025.25]	12986	7.05e-37	13	7	0.7207
2	cell extract	>2558270347T433DRAFT_02273 CYTH domain-containing protein [Prevotella brevis ATCC 19188 : T433DRAFT_scaffold00016.16]	18621.3	5.98e-41	15	8	0.323
2	cell extract	>2558268663T433DRAFT_00587 glucokinase [Prevotella brevis ATCC 19188 : T433DRAFT_scaffold00003.3]	39021.8	5.04e-142	32	16	0.3681
2	cell extract	>2558269919T433DRAFT_01845 asd aspartate-semialdehyde dehydrogenase [Prevotella brevis ATCC 19188 : T433DRAFT_scaffold00011.11]	37424.9	0	106	40	0.9
2	cell extract	>2558269475T433DRAFT_01399 Outer membrane protein and related peptidoglycan-associated (lipo)proteins [Prevotella brevis ATCC 19188 : T433DRAFT_scaffold00008.8]	41524.4	0	119	57	0.6746
2	cell extract	>2558270062T433DRAFT_01988 D-citramalate synthase [Prevotella brevis ATCC 19188 : T433DRAFT_scaffold00012.12]	58484.9	2.4e-33	10	7	0.1919
2	cell extract	>2558269148T433DRAFT_01072 Tetratricopeptide repeat-containing protein [Prevotella brevis ATCC 19188 : T433DRAFT_scaffold00006.6]	53257.8	1.06e-265	53	33	0.5326
2	cell extract	>2558268764T433DRAFT_00688 Glycosyl hydrolase family 115 [Prevotella brevis ATCC 19188 : T433DRAFT_scaffold00004.4]	110648	2.14e-155	42	31	0.3323
2	cell extract	>2558269742T433DRAFT_01666 glucokinase [Prevotella brevis ATCC 19188 : T433DRAFT_scaffold00010.10]	34055.2	3.25e-188	62	21	0.592
2	cell extract	>2558269270T433DRAFT_01194 typA GTP-binding protein [Prevotella brevis ATCC 19188 : T433DRAFT_scaffold00006.6]	67772.4	3.01e-219	66	33	0.5
2	cell extract	>2558269820T433DRAFT_01744 rbr Rubrerythrin [Prevotella brevis ATCC 19188 : T433DRAFT_scaffold00010.10]	20509.1	2.44e-50	13	9	0.5222
2	cell extract	>2558270451T433DRAFT_02377 large subunit ribosomal protein L25 [Prevotella brevis ATCC 19188 : T433DRAFT_scaffold00017.17]	21306.5	4.56e-305	100	31	0.7323
2	cell extract	>2558269060T433DRAFT_00984 hypothetical protein [Prevotella brevis ATCC 19188 : T433DRAFT_scaffold00005.5]	45765.9	2.96e-36	14	11	0.2741
2	cell extract	>2558270424T433DRAFT_02350 L-cysteine desulfidase [Prevotella brevis ATCC 19188 : T433DRAFT_scaffold00017.17]	44835.7	3.76e-26	7	4	0.1691
2	cell extract	>2558270288T433DRAFT_02214 Uncharacterized conserved protein, DUF1015 family [Prevotella brevis ATCC 19188 : T433DRAFT_scaffold00015.15]	48135.1	6.69e-137	40	27	0.3691
2	cell extract	>2558269724T433DRAFT_01648 atpD F-type H+-transporting ATPase subunit beta [Prevotella brevis ATCC 19188 : T433DRAFT_scaffold00010.10]	54854.4	1.05e-280	70	33	0.6398
2	cell extract	>2558268996T433DRAFT_00920 molecular chaperone HtpG [Prevotella brevis ATCC 19188 : T433DRAFT_scaffold00005.5]	79029.2	2.95e-46	13	10	0.1287
2	cell extract	>2558270180T433DRAFT_02106 DNA polymerase I [Prevotella brevis ATCC 19188 : T433DRAFT_scaffold00014.14]	104797	1.14e-80	18	16	0.1855
2	cell extract	>2558269509T433DRAFT_01433 Starch-binding associating with outer membrane [Prevotella brevis ATCC 19188 : T433DRAFT_scaffold00008.8]	62756.4	8.85e-160	40	24	0.4349
2	cell extract	>2558270462T433DRAFT_02388 tripeptide aminopeptidase [Prevotella brevis ATCC 19188 : T433DRAFT_scaffold00017.17]	45400.4	2.14e-38	9	6	0.2317
2	cell extract	>2558269581T433DRAFT_01505 gliding motility-associated protein GldM [Prevotella brevis ATCC 19188 : T433DRAFT_scaffold00009.9]	57460.3	1.11e-55	14	13	0.3179
2	cell extract	>2558268201T433DRAFT_00123 rRNA maturation RNase YbeY [Prevotella brevis ATCC 19188 : T433DRAFT_scaffold00001.1]	15688.8	9.16e-13	8	5	0.2427
2	cell extract	>2558268431T433DRAFT_00354 Glycosyl-hydrolase 97 C-terminal, oligomerisation [Prevotella brevis ATCC 19188 : T433DRAFT_scaffold00002.2]	73333	2.44e-52	11	9	0.1479
2	cell extract	>2558269754T433DRAFT_01678 nucleoid DNA-binding protein [Prevotella brevis ATCC 19188 : T433DRAFT_scaffold00010.10]	47082.8	7.09e-38	7	6	0.1232
2	cell extract	>2558268706T433DRAFT_00630 4-hydroxythreonine-4-phosphate dehydrogenase (EC 1.1.1.262) [Prevotella brevis ATCC 19188 : T433DRAFT_scaffold00004.4]	40458.5	1.78e-119	36	19	0.456
2	cell extract	>2558269483T433DRAFT_01407 clpP ATP-dependent Clp protease proteolytic subunit ClpP [Prevotella brevis ATCC 19188 : T433DRAFT_scaffold00008.8]	24679.4	4.76e-31	6	5	0.2455
2	cell extract	>2558270114T433DRAFT_02040 Metal-dependent hydrolase, endonuclease/exonuclease/phosphatase family [Prevotella brevis ATCC 19188 : T433DRAFT_scaffold00013.13]	36437.4	5.25e-122	34	16	0.5919
2	cell extract	>2558268086T433DRAFT_00008 Formate hydrogenlyase subunit 3/Multisubunit Na+/H+ antiporter, MnhD subunit [Prevotella brevis ATCC 19188 : T433DRAFT_scaffold00001.1]	127230	8.26e-59	15	8	0.0771
2	cell extract	>2558269653T433DRAFT_01577 rpsD small subunit ribosomal protein S4 [Prevotella brevis ATCC 19188 : T433DRAFT_scaffold00009.9]	22912.3	5.66e-284	73	42	0.8416
2	cell extract	>2558270531T433DRAFT_02457 thioredoxin reductase (NADPH) [Prevotella brevis ATCC 19188 : T433DRAFT_scaffold00018.18]	33613.7	2.36e-213	48	26	0.6194
2	cell extract	>2558270751T433DRAFT_02677 glucose-6-phosphate isomerase [Prevotella brevis ATCC 19188 : T433DRAFT_scaffold00022.22]	49555.4	1.05e-305	73	43	0.5122
2	cell extract	>2558270228T433DRAFT_02154 Alpha-glucosidase, glycosyl hydrolase family GH31 [Prevotella brevis ATCC 19188 : T433DRAFT_scaffold00014.14]	79632.5	3.6e-256	64	39	0.3771
2	cell extract	>2558268886T433DRAFT_00810 ribonucleoside-triphosphate reductase [Prevotella brevis ATCC 19188 : T433DRAFT_scaffold00005.5]	80592.5	3.82e-30	10	8	0.0715
2	cell extract	>2558270045T433DRAFT_01971 NADH-quinone oxidoreductase subunit I [Prevotella brevis ATCC 19188 : T433DRAFT_scaffold00012.12]	20520.9	2.05e-29	8	6	0.3702
2	cell extract	>2558269089T433DRAFT_01013 galE UDP-glucose 4-epimerase [Prevotella brevis ATCC 19188 : T433DRAFT_scaffold00005.5]	38234.8	1.23e-303	80	33	0.8324
2	cell extract	>2558268200T433DRAFT_00122 carboxyl-terminal processing protease [Prevotella brevis ATCC 19188 : T433DRAFT_scaffold00001.1]	59632.9	2.78e-100	28	21	0.3924
2	cell extract	>2558270343T433DRAFT_02269 protein of unknown function (DUF4953) [Prevotella brevis ATCC 19188 : T433DRAFT_scaffold00015.15]	93633.5	4.87e-216	50	31	0.387
2	cell extract	>2558269734T433DRAFT_01658 hypothetical protein [Prevotella brevis ATCC 19188 : T433DRAFT_scaffold00010.10]	38000.5	1.6e-09	3	3	0.1056
2	cell extract	>2558268579T433DRAFT_00502 RNA polymerase, sigma 54 subunit, RpoN/SigL [Prevotella brevis ATCC 19188 : T433DRAFT_scaffold00003.3]	59179.6	1.54e-55	13	9	0.1459
2	cell extract	>2558269528T433DRAFT_01452 rplM LSU ribosomal protein L13P [Prevotella brevis ATCC 19188 : T433DRAFT_scaffold00008.8]	17259.2	1.65e-229	69	29	0.9477
2	cell extract	>2558269899T433DRAFT_01825 Beta-xylosidase, GH43 family [Prevotella brevis ATCC 19188 : T433DRAFT_scaffold00011.11]	39598.7	1.63e-19	5	5	0.1642
2	cell extract	>2558269626T433DRAFT_01550 rpsJ SSU ribosomal protein S10P [Prevotella brevis ATCC 19188 : T433DRAFT_scaffold00009.9]	11408.4	3.19e-106	30	18	0.7921
2	cell extract	>2558268857T433DRAFT_00781 aminomethyltransferase [Prevotella brevis ATCC 19188 : T433DRAFT_scaffold00004.4]	41078.6	4.38e-129	28	18	0.4208
2	cell extract	>2558270169T433DRAFT_02095 succinate dehydrogenase subunit A [Prevotella brevis ATCC 19188 : T433DRAFT_scaffold00014.14]	73518.8	0	103	45	0.5008
2	cell extract	>2558269776T433DRAFT_01700 2-dehydro-3-deoxygluconokinase [Prevotella brevis ATCC 19188 : T433DRAFT_scaffold00010.10]	37340.8	1.01e-83	27	16	0.4235
2	cell extract	>2558269921T433DRAFT_01847 lipoprotein-releasing system ATP-binding protein [Prevotella brevis ATCC 19188 : T433DRAFT_scaffold00011.11]	24969.1	2.28e-11	2	2	0.1223
2	cell extract	>2558269073T433DRAFT_00997 putative endopeptidase [Prevotella brevis ATCC 19188 : T433DRAFT_scaffold00005.5]	76033.7	1.3e-49	11	10	0.1818
2	cell extract	>2558269455T433DRAFT_01379 beta-galactosidase [Prevotella brevis ATCC 19188 : T433DRAFT_scaffold00008.8]	118278	3.97e-127	41	26	0.2459
2	cell extract	>2558269395T433DRAFT_01319 glutamate synthase (NADPH/NADH) small chain [Prevotella brevis ATCC 19188 : T433DRAFT_scaffold00007.7]	85713.1	0	81	53	0.5952
2	cell extract	>2558269193T433DRAFT_01117 alpha-1,2-mannosidase, putative [Prevotella brevis ATCC 19188 : T433DRAFT_scaffold00006.6]	85994.7	1.21e-99	25	15	0.2415
2	cell extract	>2558270412T433DRAFT_02338 dCMP deaminase [Prevotella brevis ATCC 19188 : T433DRAFT_scaffold00017.17]	15675	1.49e-16	5	5	0.383
2	cell extract	>2558268562T433DRAFT_00485 phosphoribosylaminoimidazolecarboxamide formyltransferase / IMP cyclohydrolase [Prevotella brevis ATCC 19188 : T433DRAFT_scaffold00003.3]	44085.4	7.95e-297	68	35	0.6162
2	cell extract	>2558268654T433DRAFT_00578 N-acetylglutamate kinase [Prevotella brevis ATCC 19188 : T433DRAFT_scaffold00003.3]	27262.3	1.35e-120	23	15	0.556
2	cell extract	>2558269160T433DRAFT_01084 obg GTP-binding protein [Prevotella brevis ATCC 19188 : T433DRAFT_scaffold00006.6]	41797.7	2.09e-36	5	5	0.2175
2	cell extract	>2558269467T433DRAFT_01391 hypothetical protein [Prevotella brevis ATCC 19188 : T433DRAFT_scaffold00008.8]	56008.3	4.84e-17	5	2	0.0897
2	cell extract	>2558269055T433DRAFT_00979 purC phosphoribosylaminoimidazole-succinocarboxamide synthase (EC 6.3.2.6) [Prevotella brevis ATCC 19188 : T433DRAFT_scaffold00005.5]	36491.2	5.16e-184	53	27	0.5598
2	cell extract	>2558269527T433DRAFT_01451 rpsI small subunit ribosomal protein S9 [Prevotella brevis ATCC 19188 : T433DRAFT_scaffold00008.8]	14487	2.22e-113	31	19	0.7656
2	cell extract	>2558270021T433DRAFT_01947 aldose 1-epimerase [Prevotella brevis ATCC 19188 : T433DRAFT_scaffold00012.12]	40126.1	1.66e-239	77	36	0.6419
2	cell extract	>2558268699T433DRAFT_00623 glutamine synthetase [Prevotella brevis ATCC 19188 : T433DRAFT_scaffold00004.4]	84732.1	2.56e-66	27	12	0.162
2	cell extract	>2558269545T433DRAFT_01469 Uncharacterized metal-binding protein YceD, DUF177 family [Prevotella brevis ATCC 19188 : T433DRAFT_scaffold00008.8]	19573.7	1.95e-13	2	2	0.1552
2	cell extract	>2558268391T433DRAFT_00314 phenylacetate-CoA ligase (EC 6.2.1.30) [Prevotella brevis ATCC 19188 : T433DRAFT_scaffold00002.2]	48713.8	7.2e-235	68	30	0.5609
2	cell extract	>2558270650T433DRAFT_02576 8-amino-7-oxononanoate synthase [Prevotella brevis ATCC 19188 : T433DRAFT_scaffold00020.20]	47058.2	3.15e-278	66	34	0.6485
2	cell extract	>2558269203T433DRAFT_01127 protein of unknown function (DUF4339) [Prevotella brevis ATCC 19188 : T433DRAFT_scaffold00006.6]	114783	2.83e-182	49	33	0.3255
2	cell extract	>2558268188T433DRAFT_00110 GH3 auxin-responsive promoter [Prevotella brevis ATCC 19188 : T433DRAFT_scaffold00001.1]	57083.7	5.85e-108	33	23	0.3393
2	cell extract	>2558269155T433DRAFT_01079 alpha-1,2-mannosidase, putative [Prevotella brevis ATCC 19188 : T433DRAFT_scaffold00006.6]	117407	8.33e-151	35	23	0.2012
2	cell extract	>2558270657T433DRAFT_02583 pgk phosphoglycerate kinase [Prevotella brevis ATCC 19188 : T433DRAFT_scaffold00020.20]	44170.8	0	273	93	0.9385
2	cell extract	>2558268778T433DRAFT_00702 cell division protease FtsH [Prevotella brevis ATCC 19188 : T433DRAFT_scaffold00004.4]	73661.3	2.08e-106	23	19	0.2829
2	cell extract	>2558269396T433DRAFT_01320 serS seryl-tRNA synthetase [Prevotella brevis ATCC 19188 : T433DRAFT_scaffold00007.7]	49395.1	8.5e-229	63	33	0.6219
2	cell extract	>2558269624T433DRAFT_01548 rpsG SSU ribosomal protein S7P [Prevotella brevis ATCC 19188 : T433DRAFT_scaffold00009.9]	18342.6	3e-172	59	29	0.8481
2	cell extract	>2558268631T433DRAFT_00555 M6 family metalloprotease domain-containing protein [Prevotella brevis ATCC 19188 : T433DRAFT_scaffold00003.3]	78630.2	3.05e-67	12	9	0.141
2	cell extract	>2558269015T433DRAFT_00939 protein of unknown function (DUF4295) [Prevotella brevis ATCC 19188 : T433DRAFT_scaffold00005.5]	5860.03	2.54e-167	42	20	0.9423
2	cell extract	>2558269198T433DRAFT_01122 hypothetical protein [Prevotella brevis ATCC 19188 : T433DRAFT_scaffold00006.6]	126909	1.85e-146	34	17	0.1963
2	cell extract	>2558270013T433DRAFT_01939 nadC nicotinate-nucleotide pyrophosphorylase [carboxylating] [Prevotella brevis ATCC 19188 : T433DRAFT_scaffold00012.12]	32157.3	6.08e-160	47	22	0.6048
2	cell extract	>2558268246T433DRAFT_00168 Predicted Zn-dependent peptidases [Prevotella brevis ATCC 19188 : T433DRAFT_scaffold00001.1]	55606.5	3.4e-134	35	18	0.332
2	cell extract	>2558269432T433DRAFT_01356 16S rRNA (guanine527-N7)-methyltransferase [Prevotella brevis ATCC 19188 : T433DRAFT_scaffold00007.7]	23485.1	3.99e-26	7	6	0.1699
2	cell extract	>2558270185T433DRAFT_02111 hypothetical protein [Prevotella brevis ATCC 19188 : T433DRAFT_scaffold00014.14]	47307.3	3.49e-48	14	9	0.3696
2	cell extract	>2558270135T433DRAFT_02061 Carbohydrate family 9 binding domain-like [Prevotella brevis ATCC 19188 : T433DRAFT_scaffold00013.13]	70081.2	8.25e-102	30	16	0.2385
2	cell extract	>2558269738T433DRAFT_01662 prfC peptide chain release factor 3 [Prevotella brevis ATCC 19188 : T433DRAFT_scaffold00010.10]	60686.6	9.02e-176	63	35	0.5841
2	cell extract	>2558269480T433DRAFT_01404 guaB IMP dehydrogenase [Prevotella brevis ATCC 19188 : T433DRAFT_scaffold00008.8]	52780.3	0	116	47	0.8844
2	cell extract	>2558269959T433DRAFT_01885 CotH protein [Prevotella brevis ATCC 19188 : T433DRAFT_scaffold00012.12]	70308.7	7.44e-35	9	7	0.1283
2	cell extract	>2558269049T433DRAFT_00973 prfA peptide chain release factor 1 [Prevotella brevis ATCC 19188 : T433DRAFT_scaffold00005.5]	41884.8	1.32e-106	28	19	0.4178
2	cell extract	>2558269718T433DRAFT_01642 ATP phosphoribosyltransferase [Prevotella brevis ATCC 19188 : T433DRAFT_scaffold00010.10]	31487.5	6.08e-82	19	17	0.5088
2	cell extract	>2558269628T433DRAFT_01552 rplC large subunit ribosomal protein L3 [Prevotella brevis ATCC 19188 : T433DRAFT_scaffold00009.9]	21714.1	0	154	59	0.8578
2	cell extract	>2558270725T433DRAFT_02651 Transcriptional regulator containing an amidase domain and an AraC-type DNA-binding HTH domain [Prevotella brevis ATCC 19188 : T433DRAFT_scaffold00021.21]	33730	9.18e-24	6	4	0.1931
2	cell extract	>2558269855T433DRAFT_01779 sirohydrochlorin cobaltochelatase [Prevotella brevis ATCC 19188 : T433DRAFT_scaffold00011.11]	40031.2	2.82e-49	12	9	0.1364
2	cell extract	>2558269983T433DRAFT_01909 Outer membrane receptor proteins, mostly Fe transport [Prevotella brevis ATCC 19188 : T433DRAFT_scaffold00012.12]	90241.5	1.62e-10	3	3	0.0732
2	cell extract	>2558268584T433DRAFT_00507 Glycosyl-hydrolase 97 C-terminal, oligomerisation [Prevotella brevis ATCC 19188 : T433DRAFT_scaffold00003.3]	80442.3	0	105	48	0.5698
2	cell extract	>2558269519T433DRAFT_01443 Predicted Zn-dependent peptidases [Prevotella brevis ATCC 19188 : T433DRAFT_scaffold00008.8]	108728	1.62e-242	65	38	0.3467
2	cell extract	>2558269551T433DRAFT_01475 phosphomannomutase [Prevotella brevis ATCC 19188 : T433DRAFT_scaffold00008.8]	49746.5	0	97	50	0.7155
2	cell extract	>2558268639T433DRAFT_00563 hypothetical protein [Prevotella brevis ATCC 19188 : T433DRAFT_scaffold00003.3]	130269	0	97	45	0.382
2	cell extract	>2558268472T433DRAFT_00395 purT formate-dependent phosphoribosylglycinamide formyltransferase [Prevotella brevis ATCC 19188 : T433DRAFT_scaffold00002.2]	44782.8	9.91e-249	64	33	0.6384
2	cell extract	>2558268133T433DRAFT_00055 Fe-S cluster assembly protein SufD [Prevotella brevis ATCC 19188 : T433DRAFT_scaffold00001.1]	51237.6	1.67e-172	36	21	0.5432
2	cell extract	>2558269225T433DRAFT_01149 mreB rod shape-determining protein MreB [Prevotella brevis ATCC 19188 : T433DRAFT_scaffold00006.6]	37152	2.35e-140	56	20	0.4382
2	cell extract	>2558269677T433DRAFT_01601 beta-glucosidase [Prevotella brevis ATCC 19188 : T433DRAFT_scaffold00009.9]	81639.4	0	142	75	0.7275
2	cell extract	>2558269828T433DRAFT_01752 uncharacterized protein [Prevotella brevis ATCC 19188 : T433DRAFT_scaffold00010.10]	80873.8	7.02e-47	14	9	0.124
2	cell extract	>2558270274T433DRAFT_02200 tryptophanyl-tRNA synthetase [Prevotella brevis ATCC 19188 : T433DRAFT_scaffold00015.15]	39363.7	7.96e-261	60	32	0.6035
2	cell extract	>2558269647T433DRAFT_01571 rplO LSU ribosomal protein L15P [Prevotella brevis ATCC 19188 : T433DRAFT_scaffold00009.9]	15684.6	2.19e-226	68	29	1
2	cell extract	>2558270238T433DRAFT_02164 hypothetical protein [Prevotella brevis ATCC 19188 : T433DRAFT_scaffold00015.15]	15666	2.44e-32	8	7	0.5448
2	cell extract	>2558268425T433DRAFT_00348 fumarase, class I, homodimeric [Prevotella brevis ATCC 19188 : T433DRAFT_scaffold00002.2]	60373.5	0	98	55	0.7705
2	cell extract	>2558269579T433DRAFT_01503 gliding motility-associated lipoprotein GldK [Prevotella brevis ATCC 19188 : T433DRAFT_scaffold00009.9]	55501.1	4.29e-99	31	15	0.23
2	cell extract	>2558269962T433DRAFT_01888 translation initiation factor IF-3 [Prevotella brevis ATCC 19188 : T433DRAFT_scaffold00012.12]	26448.9	4.56e-115	30	22	0.7339
2	cell extract	>2558269960T433DRAFT_01886 threonyl-tRNA synthetase [Prevotella brevis ATCC 19188 : T433DRAFT_scaffold00012.12]	73951.4	5.93e-264	94	50	0.4884
2	cell extract	>2558268603T433DRAFT_00526 Zn-dependent dipeptidase, dipeptidase homolog [Prevotella brevis ATCC 19188 : T433DRAFT_scaffold00003.3]	64973.4	3.76e-102	28	16	0.2657
2	cell extract	>2558269576T433DRAFT_01500 pflB formate C-acetyltransferase [Prevotella brevis ATCC 19188 : T433DRAFT_scaffold00009.9]	84581.9	4.56e-115	30	18	0.2406
2	cell extract	>2558270233T433DRAFT_02159 F5/8 type C domain-containing protein [Prevotella brevis ATCC 19188 : T433DRAFT_scaffold00015.15]	85180.2	5.14e-220	46	26	0.3614
2	cell extract	>2558270378T433DRAFT_02304 ackA acetate kinase (EC 2.7.2.1) [Prevotella brevis ATCC 19188 : T433DRAFT_scaffold00016.16]	42671.5	4.74e-278	83	36	0.6692
2	cell extract	>2558268994T433DRAFT_00918 Uncharacterized protein, UPF0371 family [Prevotella brevis ATCC 19188 : T433DRAFT_scaffold00005.5]	54816	1.9e-92	23	17	0.4353
2	cell extract	>2558269058T433DRAFT_00982 DNA gyrase subunit A [Prevotella brevis ATCC 19188 : T433DRAFT_scaffold00005.5]	95779.1	0	94	49	0.3658
2	cell extract	>2558270759T433DRAFT_02685 RNA polymerase Rpb6 [Prevotella brevis ATCC 19188 : T433DRAFT_scaffold00023.23]	12989.6	2.15e-77	13	10	0.7699
2	cell extract	>2558269824T433DRAFT_01748 dipeptidase D [Prevotella brevis ATCC 19188 : T433DRAFT_scaffold00010.10]	54008.7	5.41e-99	36	17	0.3333
2	cell extract	>2558270408T433DRAFT_02334 hypothetical protein [Prevotella brevis ATCC 19188 : T433DRAFT_scaffold00016.16]	127345	4.82e-174	37	23	0.1816
2	cell extract	>2558269927T433DRAFT_01853 groL chaperonin GroEL [Prevotella brevis ATCC 19188 : T433DRAFT_scaffold00011.11]	58076.9	0	170	74	0.7624
2	cell extract	>2558270057T433DRAFT_01983 carbamoyl-phosphate synthase small subunit [Prevotella brevis ATCC 19188 : T433DRAFT_scaffold00012.12]	40310.5	6.97e-145	31	19	0.415
2	cell extract	>2558268568T433DRAFT_00491 DNA-binding protein HU-beta [Prevotella brevis ATCC 19188 : T433DRAFT_scaffold00003.3]	9111.15	0	95	57	0.8333
2	cell extract	>2558268092T433DRAFT_00014 gyrB DNA gyrase subunit B (EC 5.99.1.3) [Prevotella brevis ATCC 19188 : T433DRAFT_scaffold00001.1]	73843.1	4.84e-175	37	27	0.5243
2	cell extract	>2558268394T433DRAFT_00317 Signal transduction histidine kinase [Prevotella brevis ATCC 19188 : T433DRAFT_scaffold00002.2]	56420.9	3.35e-34	8	8	0.1807
2	cell extract	>2558268321T433DRAFT_00244 thiC hydroxymethylpyrimidine synthase [Prevotella brevis ATCC 19188 : T433DRAFT_scaffold00002.2]	59025.3	4.16e-113	31	18	0.2576
2	cell extract	>2558270337T433DRAFT_02263 serC phosphoserine aminotransferase apoenzyme [Prevotella brevis ATCC 19188 : T433DRAFT_scaffold00015.15]	39215.9	1.32e-305	97	38	0.6817
2	cell extract	>2558268613T433DRAFT_00536 methionine adenosyltransferase [Prevotella brevis ATCC 19188 : T433DRAFT_scaffold00003.3]	46557.2	6.24e-168	43	25	0.4354
2	cell extract	>2558269883T433DRAFT_01809 hypothetical protein [Prevotella brevis ATCC 19188 : T433DRAFT_scaffold00011.11]	42013	3.23e-20	5	4	0.0921
2	cell extract	>2558268172T433DRAFT_00094 Lysophospholipase L1 [Prevotella brevis ATCC 19188 : T433DRAFT_scaffold00001.1]	59182.8	4.18e-100	22	14	0.3045
2	cell extract	>2558268462T433DRAFT_00385 ilvE branched-chain amino acid aminotransferase [Prevotella brevis ATCC 19188 : T433DRAFT_scaffold00002.2]	38092	1.92e-220	63	32	0.7722
2	cell extract	>2558270245T433DRAFT_02171 translation elongation factor 2 (EF-2/EF-G) [Prevotella brevis ATCC 19188 : T433DRAFT_scaffold00015.15]	80297.4	0	272	83	0.7246
2	cell extract	>2558269636T433DRAFT_01560 large subunit ribosomal protein L29 [Prevotella brevis ATCC 19188 : T433DRAFT_scaffold00009.9]	7634.11	1.68e-05	2	2	0.3594
2	cell extract	>2558269027T433DRAFT_00951 transketolase (EC 2.2.1.1) [Prevotella brevis ATCC 19188 : T433DRAFT_scaffold00005.5]	72683.3	0	163	69	0.6522
2	cell extract	>2558269645T433DRAFT_01569 rpsE small subunit ribosomal protein S5 [Prevotella brevis ATCC 19188 : T433DRAFT_scaffold00009.9]	17372.5	1.89e-267	94	29	0.8452
2	cell extract	>2558268583T433DRAFT_00506 Leucine rich repeat-containing protein [Prevotella brevis ATCC 19188 : T433DRAFT_scaffold00003.3]	45829.4	2.21e-252	122	31	0.7166
2	cell extract	>2558270338T433DRAFT_02264 Superfamily II DNA and RNA helicase [Prevotella brevis ATCC 19188 : T433DRAFT_scaffold00015.15]	49839	2.6e-23	6	6	0.1561
2	cell extract	>2558270816T433DRAFT_02742 Predicted O-methyltransferase YrrM [Prevotella brevis ATCC 19188 : T433DRAFT_scaffold00025.25]	23961.1	3.56e-20	6	4	0.2488
2	cell extract	>2558268139T433DRAFT_00061 NusA antitermination factor [Prevotella brevis ATCC 19188 : T433DRAFT_scaffold00001.1]	47507.3	0	77	39	0.7088
2	cell extract	>2558269971T433DRAFT_01897 ribonucrease Y [Prevotella brevis ATCC 19188 : T433DRAFT_scaffold00012.12]	56833	8.43e-233	54	33	0.5335
2	cell extract	>2558268385T433DRAFT_00308 hypothetical protein [Prevotella brevis ATCC 19188 : T433DRAFT_scaffold00002.2]	38006.6	1.63e-41	9	6	0.2024
2	cell extract	>2558269547T433DRAFT_01471 3-oxoacyl-[acyl-carrier-protein] synthase-3 [Prevotella brevis ATCC 19188 : T433DRAFT_scaffold00008.8]	36665.2	4.46e-84	21	12	0.3934
2	cell extract	>2558268725T433DRAFT_00649 recA recombination protein RecA [Prevotella brevis ATCC 19188 : T433DRAFT_scaffold00004.4]	37143.4	5.48e-233	47	28	0.691
2	cell extract	>2558270528T433DRAFT_02454 tryptophan synthase beta chain [Prevotella brevis ATCC 19188 : T433DRAFT_scaffold00018.18]	49890.8	4.89e-232	69	27	0.6476
2	cell extract	>2558268678T433DRAFT_00602 O-acetylhomoserine sulfhydrylase (EC 2.5.1.49) [Prevotella brevis ATCC 19188 : T433DRAFT_scaffold00004.4]	47403.5	3.42e-172	44	21	0.5327
2	cell extract	>2558269846T433DRAFT_01770 topoisomerase-4 subunit A [Prevotella brevis ATCC 19188 : T433DRAFT_scaffold00011.11]	104074	1.4e-63	20	14	0.1765
2	cell extract	>2558270810T433DRAFT_02736 Alpha-L-arabinofuranosidase [Prevotella brevis ATCC 19188 : T433DRAFT_scaffold00025.25]	95833.9	1.08e-81	16	12	0.2109
2	cell extract	>2558269229T433DRAFT_01153 hypothetical protein [Prevotella brevis ATCC 19188 : T433DRAFT_scaffold00006.6]	35044.3	5.49e-213	80	28	0.8083
2	cell extract	>2558268700T433DRAFT_00624 serine O-acetyltransferase [Prevotella brevis ATCC 19188 : T433DRAFT_scaffold00004.4]	34061.1	1.62e-98	28	14	0.4704
2	cell extract	>2558269612T433DRAFT_01536 tuf elongation factor Tu [Prevotella brevis ATCC 19188 : T433DRAFT_scaffold00009.9]	43517.1	0	394	88	0.9975
2	cell extract	>2558270538T433DRAFT_02464 Predicted extracellular nuclease [Prevotella brevis ATCC 19188 : T433DRAFT_scaffold00018.18]	38932.8	7.94e-114	24	16	0.5391
2	cell extract	>2558270000T433DRAFT_01926 glutaminyl-tRNA synthetase [Prevotella brevis ATCC 19188 : T433DRAFT_scaffold00012.12]	66845	1.68e-92	37	16	0.3345
2	cell extract	>2558268119T433DRAFT_00041 alpha-L-fucosidase 2 [Prevotella brevis ATCC 19188 : T433DRAFT_scaffold00001.1]	89795.1	3.42e-05	2	2	0.0413
2	cell extract	>2558270250T433DRAFT_02176 acetolactate synthase, large subunit [Prevotella brevis ATCC 19188 : T433DRAFT_scaffold00015.15]	62451.4	9.05e-117	27	22	0.4842
2	cell extract	>2558268940T433DRAFT_00864 Protein of unknown function (DUF1573) [Prevotella brevis ATCC 19188 : T433DRAFT_scaffold00005.5]	14295.2	1.66e-09	5	3	0.2077
2	cell extract	>2558269655T433DRAFT_01579 large subunit ribosomal protein L17 [Prevotella brevis ATCC 19188 : T433DRAFT_scaffold00009.9]	19055.1	1.34e-99	32	18	0.7225
2	cell extract	>2558270377T433DRAFT_02303 pta phosphate acetyltransferase [Prevotella brevis ATCC 19188 : T433DRAFT_scaffold00016.16]	35453.7	0	97	40	0.9107
2	cell extract	>2558269630T433DRAFT_01554 rplW large subunit ribosomal protein L23 [Prevotella brevis ATCC 19188 : T433DRAFT_scaffold00009.9]	11282	1.26e-103	33	14	0.3469
2	cell extract	>2558269197:reversedT433DRAFT_01121 TonB-linked outer membrane protein, SusC/RagA family [Prevotella brevis ATCC 19188 : T433DRAFT_scaffold00006.6]:reversed	123176	0.001287	2	2	0.0293
2	cell extract	>2558270345T433DRAFT_02271 peptide chain release factor 2 [Prevotella brevis ATCC 19188 : T433DRAFT_scaffold00016.16]	42937.2	8.96e-33	10	9	0.2359
2	cell extract	>2558269392T433DRAFT_01316 hypothetical protein [Prevotella brevis ATCC 19188 : T433DRAFT_scaffold00007.7]	40357.5	2.87e-50	15	9	0.25
2	cell extract	>2558269963T433DRAFT_01889 rpmI LSU ribosomal protein L35P [Prevotella brevis ATCC 19188 : T433DRAFT_scaffold00012.12]	7458.13	2.46e-96	30	16	0.7846
2	cell extract	>2558268106T433DRAFT_00028 cell division protein FtsI (penicillin-binding protein 3) [Prevotella brevis ATCC 19188 : T433DRAFT_scaffold00001.1]	78927.6	2.01e-66	16	13	0.2638
2	cell extract	>2558268814T433DRAFT_00738 alaS alanyl-tRNA synthetase [Prevotella brevis ATCC 19188 : T433DRAFT_scaffold00004.4]	99921.8	0	77	43	0.3472
2	cell extract	>2558270671T433DRAFT_02597 ppdK pyruvate phosphate dikinase [Prevotella brevis ATCC 19188 : T433DRAFT_scaffold00020.20]	99700.2	0	342	120	0.7097
2	cell extract	>2558269112T433DRAFT_01036 Alpha-L-arabinofuranosidase [Prevotella brevis ATCC 19188 : T433DRAFT_scaffold00006.6]	75669.5	4.26e-16	3	3	0.0569
2	cell extract	>2558268534T433DRAFT_00457 Murein DD-endopeptidase MepM and murein hydrolase activator NlpD, contain LysM domain [Prevotella brevis ATCC 19188 : T433DRAFT_scaffold00003.3]	35019.1	1.01e-69	14	12	0.4569
2	cell extract	>2558268488T433DRAFT_00411 phosphonopyruvate decarboxylase [Prevotella brevis ATCC 19188 : T433DRAFT_scaffold00003.3]	41120	9.31e-89	19	14	0.3687
2	cell extract	>2558268844T433DRAFT_00768 Acyl-CoA dehydrogenase [Prevotella brevis ATCC 19188 : T433DRAFT_scaffold00004.4]	64786.3	0	103	46	0.5322
2	cell extract	>2558269799T433DRAFT_01723 ribose-phosphate pyrophosphokinase [Prevotella brevis ATCC 19188 : T433DRAFT_scaffold00010.10]	33989.2	0	83	40	0.7308
2	cell extract	>2558268433T433DRAFT_00356 Thiol:disulfide interchange protein [Prevotella brevis ATCC 19188 : T433DRAFT_scaffold00002.2]	91929.6	6.78e-134	35	19	0.2231
2	cell extract	>2558268554T433DRAFT_00477 2-oxoglutarate ferredoxin oxidoreductase subunit beta [Prevotella brevis ATCC 19188 : T433DRAFT_scaffold00003.3]	36575.1	1.77e-280	77	32	0.7425
2	cell extract	>2558269503T433DRAFT_01427 pullulanase [Prevotella brevis ATCC 19188 : T433DRAFT_scaffold00008.8]	69372	2.35e-74	15	12	0.2633
2	cell extract	>2558269540T433DRAFT_01464 Tetratricopeptide repeat-containing protein [Prevotella brevis ATCC 19188 : T433DRAFT_scaffold00008.8]	61555.9	2.26e-272	71	38	0.5524
2	cell extract	>2558270249T433DRAFT_02175 ilvD dihydroxy-acid dehydratase [Prevotella brevis ATCC 19188 : T433DRAFT_scaffold00015.15]	64649	1.22e-277	82	41	0.4892
2	cell extract	>2558268390T433DRAFT_00313 phenylacetate-CoA ligase [Prevotella brevis ATCC 19188 : T433DRAFT_scaffold00002.2]	49916.1	5.54e-150	48	29	0.5881
2	cell extract	>2558269434T433DRAFT_01358 Predicted transcriptional regulators [Prevotella brevis ATCC 19188 : T433DRAFT_scaffold00007.7]	21732	3.62e-110	25	16	0.5103
2	cell extract	>2558269736T433DRAFT_01660 gdhA glutamate dehydrogenase (NAD/NADP) (EC 1.4.1.3) [Prevotella brevis ATCC 19188 : T433DRAFT_scaffold00010.10]	49181.7	0	167	74	0.9258
2	cell extract	>2558270430T433DRAFT_02356 2-succinyl-5-enolpyruvyl-6-hydroxy-3-cyclohexene-1-carboxylate synthase [Prevotella brevis ATCC 19188 : T433DRAFT_scaffold00017.17]	56134.3	3.4e-47	9	6	0.2008
2	cell extract	>2558269597T433DRAFT_01521 Xaa-Pro aminopeptidase [Prevotella brevis ATCC 19188 : T433DRAFT_scaffold00009.9]	67025.2	7.76e-22	5	4	0.103
2	cell extract	>2558270122T433DRAFT_02048 pckA phosphoenolpyruvate carboxykinase (ATP) [Prevotella brevis ATCC 19188 : T433DRAFT_scaffold00013.13]	59319.8	0	185	71	0.8417
2	cell extract	>2558270719T433DRAFT_02645 Flavorubredoxin [Prevotella brevis ATCC 19188 : T433DRAFT_scaffold00021.21]	43572.8	1.43e-30	11	6	0.141
2	cell extract	>2558268685T433DRAFT_00609 folD methylenetetrahydrofolate dehydrogenase (NADP+) / methenyltetrahydrofolate cyclohydrolase [Prevotella brevis ATCC 19188 : T433DRAFT_scaffold00004.4]	31494.3	1.15e-225	57	27	0.6884
2	cell extract	>2558269171T433DRAFT_01095 SusD family protein [Prevotella brevis ATCC 19188 : T433DRAFT_scaffold00006.6]	51792.8	5.89e-74	23	13	0.47
2	cell extract	>2558269026T433DRAFT_00950 rpiB ribose 5-phosphate isomerase B [Prevotella brevis ATCC 19188 : T433DRAFT_scaffold00005.5]	16329.1	3.84e-121	52	19	0.6096
2	cell extract	>2558269974T433DRAFT_01900 Uncharacterized conserved protein [Prevotella brevis ATCC 19188 : T433DRAFT_scaffold00012.12]	42228	4.41e-05	2	2	0.0858
2	cell extract	>2558270782T433DRAFT_02708 UDP-glucose dehydrogenase [Prevotella brevis ATCC 19188 : T433DRAFT_scaffold00024.24]	48125.7	1.62e-254	75	37	0.5995
2	cell extract	>2558270600T433DRAFT_02526 Isoleucyl-tRNA synthetase [Prevotella brevis ATCC 19188 : T433DRAFT_scaffold00019.19]	129721	5.07e-171	52	27	0.2437
2	cell extract	>2558269731T433DRAFT_01655 atpA F-type H+-transporting ATPase subunit alpha [Prevotella brevis ATCC 19188 : T433DRAFT_scaffold00010.10]	57381.6	3.71e-221	56	28	0.5777
2	cell extract	>2558268136T433DRAFT_00058 sufB Iron-regulated ABC transporter membrane component SufB [Prevotella brevis ATCC 19188 : T433DRAFT_scaffold00001.1]	53702.8	1.24e-38	12	8	0.1642
2	cell extract	>2558269008T433DRAFT_00932 purA Adenylosuccinate synthetase [Prevotella brevis ATCC 19188 : T433DRAFT_scaffold00005.5]	46978.9	0	82	45	0.7059
2	cell extract	>2558268975T433DRAFT_00899 single-strand binding protein [Prevotella brevis ATCC 19188 : T433DRAFT_scaffold00005.5]	16963.3	2.62e-66	21	11	0.5974
2	cell extract	>2558269593T433DRAFT_01517 malate dehydrogenase [Prevotella brevis ATCC 19188 : T433DRAFT_scaffold00009.9]	35684.7	3.07e-269	76	32	0.6768
2	cell extract	>2558270402T433DRAFT_02328 acetylornithine aminotransferase [Prevotella brevis ATCC 19188 : T433DRAFT_scaffold00016.16]	41426.3	2.46e-206	51	29	0.648
2	cell extract	>2558269009T433DRAFT_00933 histidyl-tRNA synthetase [Prevotella brevis ATCC 19188 : T433DRAFT_scaffold00005.5]	50967.6	1.34e-92	34	22	0.3833
2	cell extract	>2558269643T433DRAFT_01567 rplF large subunit ribosomal protein L6 [Prevotella brevis ATCC 19188 : T433DRAFT_scaffold00009.9]	20816.4	1.22e-210	69	26	0.8624
2	cell extract	>2558268593T433DRAFT_00516 amidophosphoribosyltransferase (EC 2.4.2.14) [Prevotella brevis ATCC 19188 : T433DRAFT_scaffold00003.3]	55756	6.72e-224	60	33	0.6866
2	cell extract	>2558268350T433DRAFT_00273 DNA topoisomerase-3 [Prevotella brevis ATCC 19188 : T433DRAFT_scaffold00002.2]	78128.4	5.68e-46	11	8	0.1513
2	cell extract	>2558268288T433DRAFT_00210 purL phosphoribosylformylglycinamidine synthase [Prevotella brevis ATCC 19188 : T433DRAFT_scaffold00002.2]	136367	7.74e-305	78	46	0.3916
2	cell extract	>2558270211T433DRAFT_02137 Beta-galactosidase/beta-glucuronidase [Prevotella brevis ATCC 19188 : T433DRAFT_scaffold00014.14]	69588.4	9.47e-274	68	35	0.5705
2	cell extract	>2558269039T433DRAFT_00963 rpmA large subunit ribosomal protein L27 [Prevotella brevis ATCC 19188 : T433DRAFT_scaffold00005.5]	9127.9	3.37e-132	42	22	0.9885
2	cell extract	>2558269723T433DRAFT_01647 small subunit ribosomal protein S16 [Prevotella brevis ATCC 19188 : T433DRAFT_scaffold00010.10]	18936.9	1.46e-268	62	34	0.9318
2	cell extract	>2558270186T433DRAFT_02112 leucyl-tRNA synthetase [Prevotella brevis ATCC 19188 : T433DRAFT_scaffold00014.14]	107815	2.17e-136	34	23	0.2824
2	cell extract	>2558269063T433DRAFT_00987 pyrophosphate-dependent phosphofructokinase (EC 2.7.1.90) [Prevotella brevis ATCC 19188 : T433DRAFT_scaffold00005.5]	59520.2	0	187	64	0.8422
2	cell extract	>2558269399T433DRAFT_01323 beta-galactosidase [Prevotella brevis ATCC 19188 : T433DRAFT_scaffold00007.7]	90769.1	5.49e-11	3	3	0.0463
2	cell extract	>2558268597T433DRAFT_00520 Peroxiredoxin [Prevotella brevis ATCC 19188 : T433DRAFT_scaffold00003.3]	36143.3	4.97e-89	23	17	0.3896
2	cell extract	>2558270427T433DRAFT_02353 glucokinase [Prevotella brevis ATCC 19188 : T433DRAFT_scaffold00017.17]	35414.9	8.45e-109	31	15	0.6575
2	cell extract	>2558269753T433DRAFT_01677 MoxR-like ATPase [Prevotella brevis ATCC 19188 : T433DRAFT_scaffold00010.10]	36912.6	1.43e-120	30	20	0.6224
2	cell extract	>2558269637T433DRAFT_01561 rpsQ small subunit ribosomal protein S17 [Prevotella brevis ATCC 19188 : T433DRAFT_scaffold00009.9]	10017.5	6.97e-53	20	10	0.8588
2	cell extract	>2558269469T433DRAFT_01393 23S rRNA pseudouridine2605 synthase [Prevotella brevis ATCC 19188 : T433DRAFT_scaffold00008.8]	48201.2	1.74e-252	73	39	0.5485
2	cell extract	>2558268396T433DRAFT_00319 indolepyruvate ferredoxin oxidoreductase alpha subunit [Prevotella brevis ATCC 19188 : T433DRAFT_scaffold00002.2]	58289	0	103	38	0.6685
2	cell extract	>2558268726T433DRAFT_00650 hypothetical protein [Prevotella brevis ATCC 19188 : T433DRAFT_scaffold00004.4]	50311.2	2.83e-117	35	18	0.3258
2	cell extract	>2558269803T433DRAFT_01727 starch synthase [Prevotella brevis ATCC 19188 : T433DRAFT_scaffold00010.10]	33323.1	1.62e-198	60	30	0.8201
2	cell extract	>2558269255T433DRAFT_01179 Signal transduction histidine kinase [Prevotella brevis ATCC 19188 : T433DRAFT_scaffold00006.6]	78796.3	5e-08	3	3	0.0576
2	cell extract	>2558269353T433DRAFT_01277 adenine-specific DNA-methyltransferase [Prevotella brevis ATCC 19188 : T433DRAFT_scaffold00007.7]	73524.9	3.86e-77	22	17	0.3173
2	cell extract	>2558269884T433DRAFT_01810 von Willebrand factor type A domain [Prevotella brevis ATCC 19188 : T433DRAFT_scaffold00011.11]	30881.3	6.18e-199	38	23	0.7234
2	cell extract	>2558270809T433DRAFT_02735 Alpha-L-arabinofuranosidase [Prevotella brevis ATCC 19188 : T433DRAFT_scaffold00025.25]	91821.5	5.7e-118	29	16	0.2705
2	cell extract	>2558268598T433DRAFT_00521 idnO gluconate 5-dehydrogenase [Prevotella brevis ATCC 19188 : T433DRAFT_scaffold00003.3]	28890.6	1.09e-51	9	7	0.3184
2	cell extract	>2558270336T433DRAFT_02262 serA D-3-phosphoglycerate dehydrogenase [Prevotella brevis ATCC 19188 : T433DRAFT_scaffold00015.15]	32395	1.1e-167	61	28	0.5541
2	cell extract	>2558269030T433DRAFT_00954 L-ribulose-5-phosphate 4-epimerase [Prevotella brevis ATCC 19188 : T433DRAFT_scaffold00005.5]	26248.2	1.89e-17	3	3	0.1695
2	cell extract	>2558268163T433DRAFT_00085 transcription elongation factor GreA [Prevotella brevis ATCC 19188 : T433DRAFT_scaffold00001.1]	16707.9	9.62e-75	19	12	0.5855
2	cell extract	>2558270576T433DRAFT_02502 Predicted dehydrogenase [Prevotella brevis ATCC 19188 : T433DRAFT_scaffold00019.19]	36334.3	8.43e-47	6	5	0.1927
2	cell extract	>2558269635T433DRAFT_01559 rplP large subunit ribosomal protein L16 [Prevotella brevis ATCC 19188 : T433DRAFT_scaffold00009.9]	16045.7	2.12e-186	59	30	0.9014
2	cell extract	>2558269142T433DRAFT_01066 aspartate aminotransferase [Prevotella brevis ATCC 19188 : T433DRAFT_scaffold00006.6]	43867.1	4.09e-263	80	40	0.7582
2	cell extract	>2558269652T433DRAFT_01576 rpsK SSU ribosomal protein S11P [Prevotella brevis ATCC 19188 : T433DRAFT_scaffold00009.9]	13915.4	1.8e-139	33	19	0.6124
2	cell extract	>2558269638T433DRAFT_01562 rplN LSU ribosomal protein L14P [Prevotella brevis ATCC 19188 : T433DRAFT_scaffold00009.9]	13126.2	0	100	44	1
2	cell extract	>2558270770T433DRAFT_02696 small subunit ribosomal protein S1 [Prevotella brevis ATCC 19188 : T433DRAFT_scaffold00023.23]	66506.7	5.41e-275	76	39	0.4823
2	cell extract	>2558269176T433DRAFT_01100 membrane fusion protein, multidrug efflux system [Prevotella brevis ATCC 19188 : T433DRAFT_scaffold00006.6]	41325.4	4.21e-101	21	15	0.3776
2	cell extract	>2558270519T433DRAFT_02445 protein of unknown function (DUF4369) [Prevotella brevis ATCC 19188 : T433DRAFT_scaffold00018.18]	27023.4	1.72e-35	7	5	0.3663
2	cell extract	>2558269807T433DRAFT_01731 peptidyl-prolyl cis-trans isomerase D [Prevotella brevis ATCC 19188 : T433DRAFT_scaffold00010.10]	80273.8	1.36e-280	76	41	0.4268
2	cell extract	>2558270056T433DRAFT_01982 glmS glucosamine--fructose-6-phosphate aminotransferase (isomerizing) [Prevotella brevis ATCC 19188 : T433DRAFT_scaffold00012.12]	67316.2	2.38e-33	11	8	0.088
2	cell extract	>2558270674T433DRAFT_02600 Signal transduction histidine kinase [Prevotella brevis ATCC 19188 : T433DRAFT_scaffold00020.20]	47170	3.21e-40	10	7	0.1559
2	cell extract	>2558270278T433DRAFT_02204 Xaa-Pro aminopeptidase [Prevotella brevis ATCC 19188 : T433DRAFT_scaffold00015.15]	52782.2	8.34e-68	18	13	0.2951
2	cell extract	>2558269036T433DRAFT_00960 methionine synthase (B12-dependent) [Prevotella brevis ATCC 19188 : T433DRAFT_scaffold00005.5]	99427.6	2.97e-60	16	11	0.1874
2	cell extract	>2558270571T433DRAFT_02497 N-acetylmuramoyl-L-alanine amidase [Prevotella brevis ATCC 19188 : T433DRAFT_scaffold00019.19]	95272	1.64e-34	12	10	0.1084
2	cell extract	>2558270539T433DRAFT_02465 udk uridine kinase [Prevotella brevis ATCC 19188 : T433DRAFT_scaffold00018.18]	23160.2	5.05e-49	13	9	0.4853
2	cell extract	>2558270614T433DRAFT_02540 Superfamily II DNA and RNA helicase [Prevotella brevis ATCC 19188 : T433DRAFT_scaffold00019.19]	48359.7	3.15e-34	10	8	0.2245
2	cell extract	>2558269996T433DRAFT_01922 gmd GDPmannose 4,6-dehydratase [Prevotella brevis ATCC 19188 : T433DRAFT_scaffold00012.12]	40821.8	1.09e-95	28	12	0.1791
2	cell extract	>2558270786T433DRAFT_02712 GDPmannose 4,6-dehydratase [Prevotella brevis ATCC 19188 : T433DRAFT_scaffold00024.24]	8031.33	3.52e-27	9	4	0.3288
2	cell extract	>2558270598T433DRAFT_02524 NAD(P)-dependent dehydrogenase, short-chain alcohol dehydrogenase family [Prevotella brevis ATCC 19188 : T433DRAFT_scaffold00019.19]	29069.6	3.55e-173	45	21	0.7
2	cell extract	>2558269016T433DRAFT_00940 Glycosyltransferase involved in cell wall bisynthesis [Prevotella brevis ATCC 19188 : T433DRAFT_scaffold00005.5]	43799.2	1.94e-12	3	3	0.1135
2	cell extract	>2558268745T433DRAFT_00669 DNA (cytosine-5)-methyltransferase 1 [Prevotella brevis ATCC 19188 : T433DRAFT_scaffold00004.4]	38518.3	2.14e-25	6	5	0.2242
2	cell extract	>2558268256T433DRAFT_00178 acpP acyl carrier protein [Prevotella brevis ATCC 19188 : T433DRAFT_scaffold00001.1]	8486.26	1.03e-23	9	5	0.4744
2	cell extract	>2558270341T433DRAFT_02267 CYTH domain-containing protein [Prevotella brevis ATCC 19188 : T433DRAFT_scaffold00015.15]	41826.4	2.62e-49	13	10	0.3224
2	cell extract	>2558268656T433DRAFT_00580 hypothetical protein [Prevotella brevis ATCC 19188 : T433DRAFT_scaffold00003.3]	19454.8	6.3e-25	5	4	0.1818
2	cell extract	>2558268575T433DRAFT_00498 putative protease [Prevotella brevis ATCC 19188 : T433DRAFT_scaffold00003.3]	46195	3.67e-21	7	6	0.1908
2	cell extract	>2558268257T433DRAFT_00179 fabF 3-oxoacyl-[acyl-carrier-protein] synthase II [Prevotella brevis ATCC 19188 : T433DRAFT_scaffold00001.1]	44895.3	0	143	46	0.7905
2	cell extract	>2558270520T433DRAFT_02446 dihydroorotase [Prevotella brevis ATCC 19188 : T433DRAFT_scaffold00018.18]	48849.7	1.54e-103	19	14	0.2977
2	cell extract	>2558270672T433DRAFT_02598 hypothetical protein [Prevotella brevis ATCC 19188 : T433DRAFT_scaffold00020.20]	86914.8	9.12e-88	19	14	0.2048
2	cell extract	>2558270457T433DRAFT_02383 hypothetical protein [Prevotella brevis ATCC 19188 : T433DRAFT_scaffold00017.17]	27688.1	6.05e-31	9	7	0.3049
2	cell extract	>2558268470T433DRAFT_00393 rfbB dTDP-glucose 4,6-dehydratase [Prevotella brevis ATCC 19188 : T433DRAFT_scaffold00002.2]	43456.8	2.19e-105	28	18	0.4695
2	cell extract	>2558269468T433DRAFT_01392 asnS asparaginyl-tRNA synthetase [Prevotella brevis ATCC 19188 : T433DRAFT_scaffold00008.8]	54472.8	3.15e-82	23	13	0.2464
2	cell extract	>2558269397T433DRAFT_01321 riboflavin synthase alpha chain [Prevotella brevis ATCC 19188 : T433DRAFT_scaffold00007.7]	22459.1	3.08e-08	2	2	0.1287
2	cell extract	>2558268676T433DRAFT_00600 Predicted pyrophosphatase or phosphodiesterase, AlkP superfamily [Prevotella brevis ATCC 19188 : T433DRAFT_scaffold00004.4]	56532.2	3.16e-147	46	25	0.4564
2	cell extract	>2558269298T433DRAFT_01222 Leucine rich repeat-containing protein [Prevotella brevis ATCC 19188 : T433DRAFT_scaffold00007.7]	109576	4.97e-09	3	3	0.027
2	cell extract	>2558270682T433DRAFT_02608 glyA glycine hydroxymethyltransferase [Prevotella brevis ATCC 19188 : T433DRAFT_scaffold00020.20]	46772.9	0	125	47	0.669
2	cell extract	>2558268812T433DRAFT_00736 nadB L-aspartate oxidase [Prevotella brevis ATCC 19188 : T433DRAFT_scaffold00004.4]	59166.5	1.53e-138	29	17	0.3516
2	cell extract	>2558270053T433DRAFT_01979 ketopantoate hydroxymethyltransferase (EC 2.1.2.11) [Prevotella brevis ATCC 19188 : T433DRAFT_scaffold00012.12]	29135.7	4.25e-138	38	17	0.6081
2	cell extract	>2558268280T433DRAFT_00202 tRNA threonylcarbamoyladenosine biosynthesis protein TsaB [Prevotella brevis ATCC 19188 : T433DRAFT_scaffold00002.2]	25563.9	2.41e-119	24	15	0.69
2	cell extract	>2558270586T433DRAFT_02512 large subunit ribosomal protein L9 [Prevotella brevis ATCC 19188 : T433DRAFT_scaffold00019.19]	20098.7	2.27e-110	32	15	0.508
2	cell extract	>2558269219T433DRAFT_01143 Cell fate regulator YaaT, PSP1 superfamily (controls sporulation, competence, biofilm development) [Prevotella brevis ATCC 19188 : T433DRAFT_scaffold00006.6]	42539.9	2.2e-35	12	6	0.1883
2	cell extract	>2558268510T433DRAFT_00433 ribonucleoside-triphosphate reductase class III catalytic subunit [Prevotella brevis ATCC 19188 : T433DRAFT_scaffold00003.3]	84371.9	1.19e-152	34	22	0.3952
2	cell extract	>2558270658T433DRAFT_02584 Beta-xylosidase [Prevotella brevis ATCC 19188 : T433DRAFT_scaffold00020.20]	36443.8	2.63e-94	26	14	0.4608
2	cell extract	>2558268902T433DRAFT_00826 chorismate synthase [Prevotella brevis ATCC 19188 : T433DRAFT_scaffold00005.5]	38514.5	2.36e-72	18	9	0.3025
2	cell extract	>2558270826T433DRAFT_02752 Glycosyltransferase involved in cell wall bisynthesis [Prevotella brevis ATCC 19188 : T433DRAFT_scaffold00026.26]	34266.5	8.62e-21	5	5	0.1492
2	cell extract	>2558270740T433DRAFT_02666 putative N6-adenine-specific DNA methylase [Prevotella brevis ATCC 19188 : T433DRAFT_scaffold00022.22]	58762.6	2.99e-95	29	19	0.2697
2	cell extract	>2558268252T433DRAFT_00174 Beta-xylosidase [Prevotella brevis ATCC 19188 : T433DRAFT_scaffold00001.1]	36692.2	3.88e-95	32	12	0.3405
2	cell extract	>2558268958T433DRAFT_00882 DNA-binding regulatory protein, YebC/PmpR family [Prevotella brevis ATCC 19188 : T433DRAFT_scaffold00005.5]	25280.4	1.64e-126	39	18	0.4489
2	cell extract	>2558268317T433DRAFT_00239 Acetyl esterase/lipase [Prevotella brevis ATCC 19188 : T433DRAFT_scaffold00002.2]	51697.7	4.94e-244	72	30	0.5905
2	cell extract	>2558268727T433DRAFT_00651 molecular chaperone DnaK [Prevotella brevis ATCC 19188 : T433DRAFT_scaffold00004.4]	68091.5	0	119	53	0.4873
2	cell extract	>2558268232T433DRAFT_00154 hypothetical protein [Prevotella brevis ATCC 19188 : T433DRAFT_scaffold00001.1]	45409.8	2.06e-16	4	4	0.1041
2	cell extract	>2558269672T433DRAFT_01596 Ig-like domain (group 2) [Prevotella brevis ATCC 19188 : T433DRAFT_scaffold00009.9]	76224.2	0	157	37	0.6094
2	cell extract	>2558268636T433DRAFT_00560 Starch-binding associating with outer membrane [Prevotella brevis ATCC 19188 : T433DRAFT_scaffold00003.3]	67361.9	4.28e-12	5	4	0.0557
2	cell extract	>2558268965T433DRAFT_00889 aspC aspartate aminotransferase [Prevotella brevis ATCC 19188 : T433DRAFT_scaffold00005.5]	44870.9	9.23e-53	18	10	0.2075
2	cell extract	>2558270034T433DRAFT_01960 proS prolyl-tRNA synthetase [Prevotella brevis ATCC 19188 : T433DRAFT_scaffold00012.12]	56624.7	2.45e-172	47	25	0.5659
2	cell extract	>2558269934T433DRAFT_01860 purine-nucleoside phosphorylase [Prevotella brevis ATCC 19188 : T433DRAFT_scaffold00011.11]	24724.3	1.94e-70	17	11	0.578
2	cell extract	>2558268138T433DRAFT_00060 translation initiation factor IF-2 [Prevotella brevis ATCC 19188 : T433DRAFT_scaffold00001.1]	105089	1.84e-201	50	27	0.223
2	cell extract	>2558269748T433DRAFT_01672 Membrane protein involved in colicin uptake [Prevotella brevis ATCC 19188 : T433DRAFT_scaffold00010.10]	28369.3	9.37e-25	7	4	0.2333
2	cell extract	>2558269044T433DRAFT_00968 acyl-[acyl-carrier-protein]--UDP-N-acetylglucosamine O-acyltransferase [Prevotella brevis ATCC 19188 : T433DRAFT_scaffold00005.5]	28047.1	3.84e-144	50	20	0.5681
2	cell extract	>2558268980T433DRAFT_00904 ilvC ketol-acid reductoisomerase [Prevotella brevis ATCC 19188 : T433DRAFT_scaffold00005.5]	38450.1	3.92e-172	60	24	0.5473
2	cell extract	>2558269634T433DRAFT_01558 small subunit ribosomal protein S3 [Prevotella brevis ATCC 19188 : T433DRAFT_scaffold00009.9]	27249.6	1.13e-69	20	13	0.4286
2	cell extract	>2558269028T433DRAFT_00952 Sugar (pentulose or hexulose) kinase [Prevotella brevis ATCC 19188 : T433DRAFT_scaffold00005.5]	57896.1	2.07e-29	9	5	0.1245
2	cell extract	>2558269670T433DRAFT_01594 Beta-glucanase/Beta-glucan synthetase [Prevotella brevis ATCC 19188 : T433DRAFT_scaffold00009.9]	40055.3	4.91e-115	37	15	0.507
2	cell extract	>2558269166T433DRAFT_01090 triosephosphate isomerase [Prevotella brevis ATCC 19188 : T433DRAFT_scaffold00006.6]	70593.5	8.42e-264	70	25	0.2946
2	cell extract	>2558268775T433DRAFT_00699 D-alanyl-D-alanine carboxypeptidase / D-alanyl-D-alanine-endopeptidase (penicillin-binding protein 4) [Prevotella brevis ATCC 19188 : T433DRAFT_scaffold00004.4]	45314.8	8.06e-70	17	10	0.3064
2	cell extract	>2558270784T433DRAFT_02710 GDPmannose 4,6-dehydratase [Prevotella brevis ATCC 19188 : T433DRAFT_scaffold00024.24]	42416.6	1.73e-87	23	14	0.2686
2	cell extract	>2558269622T433DRAFT_01546 Protein of unknown function (DUF3467) [Prevotella brevis ATCC 19188 : T433DRAFT_scaffold00009.9]	11743.1	3.73e-62	16	11	0.5943
2	cell extract	>2558268225T433DRAFT_00147 glycerophosphoryl diester phosphodiesterase [Prevotella brevis ATCC 19188 : T433DRAFT_scaffold00001.1]	29811.4	2.496e-06	3	3	0.1212
2	cell extract	>2558268686T433DRAFT_00610 signal recognition particle subunit FFH/SRP54 (srp54) [Prevotella brevis ATCC 19188 : T433DRAFT_scaffold00004.4]	50219.2	5.76e-167	43	30	0.5388
2	cell extract	>2558269744T433DRAFT_01668 Smr domain-containing protein [Prevotella brevis ATCC 19188 : T433DRAFT_scaffold00010.10]	40574.9	2.14e-16	3	2	0.068
2	cell extract	>2558269627T433DRAFT_01551 Thiol:disulfide interchange protein DsbD [Prevotella brevis ATCC 19188 : T433DRAFT_scaffold00009.9]	73898.6	8.66e-46	13	10	0.1848
2	cell extract	>2558270624T433DRAFT_02550 malate dehydrogenase (oxaloacetate-decarboxylating)(NADP+) [Prevotella brevis ATCC 19188 : T433DRAFT_scaffold00019.19]	85282	6.16e-270	58	36	0.5546
2	cell extract	>2558268354T433DRAFT_00277 cysK cysteine synthase A [Prevotella brevis ATCC 19188 : T433DRAFT_scaffold00002.2]	33465.6	1.84e-217	68	33	0.8254
2	cell extract	>2558268337T433DRAFT_00260 Lrp/AsnC family transcriptional regulator, regulator for asnA, asnC and gidA [Prevotella brevis ATCC 19188 : T433DRAFT_scaffold00002.2]	18275.5	1.01e-43	13	10	0.4938
2	cell extract	>2558268643T433DRAFT_00567 DNA topoisomerase-1 [Prevotella brevis ATCC 19188 : T433DRAFT_scaffold00003.3]	87999.3	1.34e-180	48	34	0.358
2	cell extract	>2558269802T433DRAFT_01726 pantothenate synthetase (EC 6.3.2.1) [Prevotella brevis ATCC 19188 : T433DRAFT_scaffold00010.10]	32243.3	3.61e-113	29	16	0.4718
2	cell extract	>2558270413T433DRAFT_02339 carboxyl-terminal processing protease [Prevotella brevis ATCC 19188 : T433DRAFT_scaffold00017.17]	60755.7	1.98e-34	6	5	0.0967
2	cell extract	>2558269476T433DRAFT_01400 DNA mismatch repair protein MutL [Prevotella brevis ATCC 19188 : T433DRAFT_scaffold00008.8]	67313	3.98e-19	5	3	0.0939
2	cell extract	>2558269679T433DRAFT_01603 peptidyl-prolyl cis-trans isomerase B (cyclophilin B) [Prevotella brevis ATCC 19188 : T433DRAFT_scaffold00009.9]	27142.8	5.71e-84	14	13	0.4587
2	cell extract	>2558270042T433DRAFT_01968 NADH-quinone oxidoreductase subunit B [Prevotella brevis ATCC 19188 : T433DRAFT_scaffold00012.12]	26559.3	3.17e-42	16	9	0.3629
2	cell extract	>2558270400T433DRAFT_02326 transcriptional regulator, XRE family with cupin sensor [Prevotella brevis ATCC 19188 : T433DRAFT_scaffold00016.16]	20640.6	6.83e-98	22	13	0.7081
2	cell extract	>2558270014T433DRAFT_01940 Dipeptidase [Prevotella brevis ATCC 19188 : T433DRAFT_scaffold00012.12]	60995.3	9.86e-173	51	23	0.3888
2	cell extract	>2558269901T433DRAFT_01827 IPT/TIG domain-containing protein [Prevotella brevis ATCC 19188 : T433DRAFT_scaffold00011.11]	57145.4	4.14e-27	4	4	0.1412
2	cell extract	>2558269169T433DRAFT_01093 HDIG domain-containing protein [Prevotella brevis ATCC 19188 : T433DRAFT_scaffold00006.6]	58686	1.35e-09	5	4	0.0753
2	cell extract	>2558270035T433DRAFT_01961 Outer membrane protein OmpA [Prevotella brevis ATCC 19188 : T433DRAFT_scaffold00012.12]	22514.6	2.49e-175	48	19	0.7277
2	cell extract	>2558268842T433DRAFT_00766 etfB electron transfer flavoprotein beta subunit [Prevotella brevis ATCC 19188 : T433DRAFT_scaffold00004.4]	30853.2	0	118	47	0.9966
2	cell extract	>2558268569T433DRAFT_00492 ribonuclease R [Prevotella brevis ATCC 19188 : T433DRAFT_scaffold00003.3]	83198.4	1.61e-159	49	35	0.3644
2	cell extract	>2558268262T433DRAFT_00184 Beta-xylosidase [Prevotella brevis ATCC 19188 : T433DRAFT_scaffold00001.1]	80730.3	7.72e-28	6	5	0.0939
2	cell extract	>2558270243T433DRAFT_02169 replicative DNA helicase [Prevotella brevis ATCC 19188 : T433DRAFT_scaffold00015.15]	56929.8	1.67e-62	14	9	0.1793
2	cell extract	>2558268587T433DRAFT_00510 Starch-binding associating with outer membrane [Prevotella brevis ATCC 19188 : T433DRAFT_scaffold00003.3]	67820.2	1.29e-96	27	19	0.3708
2	cell extract	>2558268941T433DRAFT_00865 dihydroorotate dehydrogenase (NAD+) catalytic subunit [Prevotella brevis ATCC 19188 : T433DRAFT_scaffold00005.5]	32208.6	3.15e-87	20	10	0.3477
2	cell extract	>2558269664T433DRAFT_01588 hypothetical protein [Prevotella brevis ATCC 19188 : T433DRAFT_scaffold00009.9]	20628.5	3.22e-13	2	2	0.1638
2	cell extract	>2558268100T433DRAFT_00022 UDP-N-acetylmuramate--L-alanine ligase [Prevotella brevis ATCC 19188 : T433DRAFT_scaffold00001.1]	51607	4.22e-97	23	12	0.2336
2	cell extract	>2558269417T433DRAFT_01341 Nitroreductase [Prevotella brevis ATCC 19188 : T433DRAFT_scaffold00007.7]	19131.4	1.66e-61	22	10	0.4485
2	cell extract	>2558269975T433DRAFT_01901 YhcH/YjgK/YiaL family protein [Prevotella brevis ATCC 19188 : T433DRAFT_scaffold00012.12]	16526.4	7.02e-54	16	8	0.3243
2	cell extract	>2558270173T433DRAFT_02099 tRNA uridine 5-carboxymethylaminomethyl modification enzyme [Prevotella brevis ATCC 19188 : T433DRAFT_scaffold00014.14]	69710.4	2.69e-144	32	21	0.4783
2	cell extract	>2558269669T433DRAFT_01593 Glycosyl hydrolase catalytic core [Prevotella brevis ATCC 19188 : T433DRAFT_scaffold00009.9]	55956.1	2.46e-193	43	26	0.4378
2	cell extract	>2558269617T433DRAFT_01541 rplA LSU ribosomal protein L1P [Prevotella brevis ATCC 19188 : T433DRAFT_scaffold00009.9]	24632.2	0	100	43	0.9044
2	cell extract	>2558270458T433DRAFT_02384 pyruvate carboxylase subunit B [Prevotella brevis ATCC 19188 : T433DRAFT_scaffold00017.17]	65622	0	148	61	0.571
2	cell extract	>2558270025T433DRAFT_01951 ATPase components of ABC transporters with duplicated ATPase domains [Prevotella brevis ATCC 19188 : T433DRAFT_scaffold00012.12]	61078.8	5.21e-79	21	14	0.2286
2	cell extract	>2558269266T433DRAFT_01190 tRNA pseudouridine55 synthase [Prevotella brevis ATCC 19188 : T433DRAFT_scaffold00006.6]	26619.9	7.23e-16	6	4	0.1688
2	cell extract	>2558270534T433DRAFT_02460 rpmE2 large subunit ribosomal protein L31 [Prevotella brevis ATCC 19188 : T433DRAFT_scaffold00018.18]	9434.73	3.18e-58	20	10	0.9524
2	cell extract	>2558269646T433DRAFT_01570 large subunit ribosomal protein L30 [Prevotella brevis ATCC 19188 : T433DRAFT_scaffold00009.9]	6546.75	1.45e-136	42	24	0.9828
2	cell extract	>2558270479T433DRAFT_02405 chemotaxis protein MotB [Prevotella brevis ATCC 19188 : T433DRAFT_scaffold00017.17]	31740.4	9.72e-287	65	31	0.7782
2	cell extract	>2558268539T433DRAFT_00462 4-methyl-5(b-hydroxyethyl)-thiazole monophosphate biosynthesis [Prevotella brevis ATCC 19188 : T433DRAFT_scaffold00003.3]	23976.3	5.96e-74	15	8	0.1847
2	cell extract	>2558270590T433DRAFT_02516 threonylcarbamoyladenosine tRNA methylthiotransferase MtaB [Prevotella brevis ATCC 19188 : T433DRAFT_scaffold00019.19]	50435.4	2.85e-73	19	12	0.2784
2	cell extract	>2558269642T433DRAFT_01566 rpsH small subunit ribosomal protein S8 [Prevotella brevis ATCC 19188 : T433DRAFT_scaffold00009.9]	14695.9	2.1e-54	16	9	0.5038
2	cell extract	>2558270112T433DRAFT_02038 alpha-1,2-mannosidase, putative [Prevotella brevis ATCC 19188 : T433DRAFT_scaffold00013.13]	81232.6	1.1e-246	64	35	0.4103
2	cell extract	>2558269691T433DRAFT_01615 thymidine kinase [Prevotella brevis ATCC 19188 : T433DRAFT_scaffold00009.9]	22555.4	8.54e-32	8	7	0.4109
2	cell extract	>2558269267T433DRAFT_01191 S-adenosylmethionine:tRNA ribosyltransferase-isomerase [Prevotella brevis ATCC 19188 : T433DRAFT_scaffold00006.6]	43606.5	1.63e-165	41	21	0.4684
2	cell extract	>2558269585T433DRAFT_01509 Opacity protein and related surface antigens [Prevotella brevis ATCC 19188 : T433DRAFT_scaffold00009.9]	59027.8	3.26e-134	32	21	0.3377
2	cell extract	>2558269001T433DRAFT_00925 Na+-transporting NADH:ubiquinone oxidoreductase subunit A [Prevotella brevis ATCC 19188 : T433DRAFT_scaffold00005.5]	50010.9	2.7e-207	48	31	0.5793
2	cell extract	>2558270059T433DRAFT_01985 leuA 2-isopropylmalate synthase [Prevotella brevis ATCC 19188 : T433DRAFT_scaffold00012.12]	54365	7.62e-85	27	12	0.28
2	cell extract	>2558270411T433DRAFT_02337 peptidyl-dipeptidase Dcp [Prevotella brevis ATCC 19188 : T433DRAFT_scaffold00017.17]	81187	1.24e-14	5	4	0.0529
2	cell extract	>2558270163T433DRAFT_02089 peptidyl-dipeptidase Dcp [Prevotella brevis ATCC 19188 : T433DRAFT_scaffold00014.14]	79434.5	4.84e-166	34	21	0.356
2	cell extract	>2558269507T433DRAFT_01431 transcriptional regulator, LacI family [Prevotella brevis ATCC 19188 : T433DRAFT_scaffold00008.8]	39235.9	1.4e-07	2	2	0.0893
2	cell extract	>2558270753T433DRAFT_02679 lysyl-tRNA synthetase, class II [Prevotella brevis ATCC 19188 : T433DRAFT_scaffold00022.22]	67499.3	3.51e-68	23	17	0.2017
2	cell extract	>2558270005T433DRAFT_01931 2-dehydro-3-deoxygluconokinase [Prevotella brevis ATCC 19188 : T433DRAFT_scaffold00012.12]	37573.7	1.74e-17	6	6	0.1513
2	cell extract	>2558269872T433DRAFT_01798 precorrin-4 C11-methyltransferase [Prevotella brevis ATCC 19188 : T433DRAFT_scaffold00011.11]	67307	1.6e-14	4	4	0.0797
2	cell extract	>2558269029T433DRAFT_00953 araA L-arabinose isomerase (EC 5.3.1.4) [Prevotella brevis ATCC 19188 : T433DRAFT_scaffold00005.5]	57749.7	1.71e-41	8	6	0.1735
2	cell extract	>2558268353T433DRAFT_00276 pdxS pyridoxal 5'-phosphate synthase pdxS subunit [Prevotella brevis ATCC 19188 : T433DRAFT_scaffold00002.2]	31489.1	1.98e-173	50	25	0.5876
2	cell extract	>2558269675T433DRAFT_01599 Beta-glucanase/Beta-glucan synthetase [Prevotella brevis ATCC 19188 : T433DRAFT_scaffold00009.9]	31398.9	1.53e-57	18	7	0.2679
2	cell extract	>2558269941T433DRAFT_01867 hypothetical protein [Prevotella brevis ATCC 19188 : T433DRAFT_scaffold00011.11]	93751.1	2.81e-26	9	7	0.0883
2	cell extract	>2558269898T433DRAFT_01824 Glycosyl hydrolase family 115 [Prevotella brevis ATCC 19188 : T433DRAFT_scaffold00011.11]	91851.9	2.73e-197	51	30	0.4054
2	cell extract	>2558269150T433DRAFT_01074 Glycosyl hydrolase family 115 [Prevotella brevis ATCC 19188 : T433DRAFT_scaffold00006.6]	142223	1.22e-81	22	15	0.1384
2	cell extract	>2558268953T433DRAFT_00877 Aspartate/methionine/tyrosine aminotransferase [Prevotella brevis ATCC 19188 : T433DRAFT_scaffold00005.5]	46697.5	1.16e-54	13	10	0.284
2	cell extract	>2558268952T433DRAFT_00876 prephenate dehydratase (EC 4.2.1.51) [Prevotella brevis ATCC 19188 : T433DRAFT_scaffold00005.5]	31070.8	1.92e-14	4	3	0.1413
2	cell extract	>2558268903T433DRAFT_00827 2',3'-cyclic-nucleotide 2'-phosphodiesterase / 3'-nucleotidase [Prevotella brevis ATCC 19188 : T433DRAFT_scaffold00005.5]	65308.1	2.6e-60	20	15	0.2522
2	cell extract	>2558269676T433DRAFT_01600 beta-glucosidase [Prevotella brevis ATCC 19188 : T433DRAFT_scaffold00009.9]	80499.6	0	113	58	0.5248
2	cell extract	>2558268395T433DRAFT_00318 indolepyruvate ferredoxin oxidoreductase beta subunit [Prevotella brevis ATCC 19188 : T433DRAFT_scaffold00002.2]	20479.8	1.36e-88	26	15	0.3895
2	cell extract	>2558268743T433DRAFT_00667 GTPase subunit of restriction endonuclease [Prevotella brevis ATCC 19188 : T433DRAFT_scaffold00004.4]	61232.4	1.15e-24	7	6	0.1541
2	cell extract	>2558268079T433DRAFT_00001 tRNA G18 (ribose-2'-O)-methylase SpoU [Prevotella brevis ATCC 19188 : T433DRAFT_scaffold00001.1]	28151.8	1.87e-70	13	11	0.5856
2	cell extract	>2558269074T433DRAFT_00998 replication restart DNA helicase PriA [Prevotella brevis ATCC 19188 : T433DRAFT_scaffold00005.5]	34196	3.38e-113	30	15	0.4257
2	cell extract	>2558268496T433DRAFT_00419 Glycosyltransferase family 10 (fucosyltransferase) C-term [Prevotella brevis ATCC 19188 : T433DRAFT_scaffold00003.3]	40414.1	1.67e-24	6	5	0.1749
2	cell extract	>2558268608T433DRAFT_00531 tyrS tyrosyl-tRNA synthetase [Prevotella brevis ATCC 19188 : T433DRAFT_scaffold00003.3]	49086	5.91e-185	50	25	0.4573
2	cell extract	>2558268960T433DRAFT_00884 lepA GTP-binding protein LepA [Prevotella brevis ATCC 19188 : T433DRAFT_scaffold00005.5]	66500.3	7.84e-14	7	5	0.0742
2	cell extract	>2558269257T433DRAFT_01181 pfkA 6-phosphofructokinase [Prevotella brevis ATCC 19188 : T433DRAFT_scaffold00006.6]	35360.1	4.85e-212	58	32	0.7446
2	cell extract	>2558269076T433DRAFT_01000 AAA+-type ATPase, SpoVK/Ycf46/Vps4 family [Prevotella brevis ATCC 19188 : T433DRAFT_scaffold00005.5]	125080	4.11e-72	19	12	0.1558
2	cell extract	>2558270342T433DRAFT_02268 phenylalanyl-tRNA synthetase, alpha subunit [Prevotella brevis ATCC 19188 : T433DRAFT_scaffold00015.15]	40153	1.89e-90	24	16	0.5568
2	cell extract	>2558268672T433DRAFT_00596 hypothetical protein [Prevotella brevis ATCC 19188 : T433DRAFT_scaffold00004.4]	32638	7.82e-93	25	19	0.507
2	cell extract	>2558269158T433DRAFT_01082 hypoxanthine phosphoribosyltransferase [Prevotella brevis ATCC 19188 : T433DRAFT_scaffold00006.6]	19860.4	6.87e-39	6	4	0.2793
2	cell extract	>2558270168T433DRAFT_02094 succinate dehydrogenase / fumarate reductase iron-sulfur subunit [Prevotella brevis ATCC 19188 : T433DRAFT_scaffold00014.14]	27767.3	1.93e-222	65	31	0.7143
2	cell extract	>2558269046T433DRAFT_00970 UDP-3-O-[3-hydroxymyristoyl] glucosamine N-acyltransferase [Prevotella brevis ATCC 19188 : T433DRAFT_scaffold00005.5]	36638.7	4.63e-96	28	15	0.4041
2	cell extract	>2558268859T433DRAFT_00783 1-deoxy-D-xylulose-5-phosphate synthase [Prevotella brevis ATCC 19188 : T433DRAFT_scaffold00004.4]	68631.3	2.05e-34	10	9	0.1878
2	cell extract	>2558268585T433DRAFT_00508 hypothetical protein [Prevotella brevis ATCC 19188 : T433DRAFT_scaffold00003.3]	52805.6	3.12e-199	48	24	0.392
2	cell extract	>2558269651T433DRAFT_01575 rpsM SSU ribosomal protein S13P [Prevotella brevis ATCC 19188 : T433DRAFT_scaffold00009.9]	14068.7	4.64e-67	26	13	0.5318
2	cell extract	>2558269777T433DRAFT_01701 transcription termination factor Rho [Prevotella brevis ATCC 19188 : T433DRAFT_scaffold00010.10]	70115.2	6.59e-198	53	27	0.3021
2	cell extract	>2558269674T433DRAFT_01598 Endoglucanase Acf2 [Prevotella brevis ATCC 19188 : T433DRAFT_scaffold00009.9]	147216	4.43e-224	48	27	0.211
2	cell extract	>2558268629T433DRAFT_00553 Beta-xylosidase [Prevotella brevis ATCC 19188 : T433DRAFT_scaffold00003.3]	35897.5	6.68e-60	19	12	0.4792
2	cell extract	>2558269667T433DRAFT_01591 Starch-binding associating with outer membrane [Prevotella brevis ATCC 19188 : T433DRAFT_scaffold00009.9]	59423	2.26e-179	49	26	0.4126
2	cell extract	>2558269010T433DRAFT_00934 methionine aminopeptidase, type I (EC 3.4.11.18) [Prevotella brevis ATCC 19188 : T433DRAFT_scaffold00005.5]	31993.7	3.76e-75	21	11	0.3439
2	cell extract	>2558269696T433DRAFT_01620 pyrH uridylate kinase [Prevotella brevis ATCC 19188 : T433DRAFT_scaffold00009.9]	25622	3.03e-30	12	7	0.2627
2	cell extract	>2558270388T433DRAFT_02314 efp elongation factor P [Prevotella brevis ATCC 19188 : T433DRAFT_scaffold00016.16]	21361	5.61e-112	25	14	0.6277
2	cell extract	>2558269767T433DRAFT_01691 cell division transport system ATP-binding protein [Prevotella brevis ATCC 19188 : T433DRAFT_scaffold00010.10]	24836.7	2.09e-40	8	7	0.3756
2	cell extract	>2558268253T433DRAFT_00175 Predicted alpha-1,6-mannanase, GH76 family [Prevotella brevis ATCC 19188 : T433DRAFT_scaffold00001.1]	86587.4	5.54e-24	6	5	0.0659
2	cell extract	>2558268681T433DRAFT_00605 2-oxoglutarate ferredoxin oxidoreductase subunit alpha [Prevotella brevis ATCC 19188 : T433DRAFT_scaffold00004.4]	39257.2	0	101	41	0.7528
2	cell extract	>2558269985T433DRAFT_01911 Nitroreductase [Prevotella brevis ATCC 19188 : T433DRAFT_scaffold00012.12]	19549.9	5.01e-61	12	8	0.3314
2	cell extract	>2558269269T433DRAFT_01193 small subunit ribosomal protein S15 [Prevotella brevis ATCC 19188 : T433DRAFT_scaffold00006.6]	10374.6	8.87e-44	10	7	0.8876
2	cell extract	>2558268326T433DRAFT_00249 cytidylate kinase [Prevotella brevis ATCC 19188 : T433DRAFT_scaffold00002.2]	25938.9	1.91e-57	16	9	0.2826
2	cell extract	>2558269526T433DRAFT_01450 small subunit ribosomal protein S2 [Prevotella brevis ATCC 19188 : T433DRAFT_scaffold00008.8]	30177.8	2.35e-277	67	37	0.5091
2	cell extract	>2558268774T433DRAFT_00698 dipeptidase D [Prevotella brevis ATCC 19188 : T433DRAFT_scaffold00004.4]	53669.2	3.34e-139	34	19	0.4136
2	cell extract	>2558269615T433DRAFT_01539 transcription antitermination protein nusG [Prevotella brevis ATCC 19188 : T433DRAFT_scaffold00009.9]	20181.8	1.21e-79	18	12	0.4696
2	cell extract	>2558268791T433DRAFT_00715 adenine-specific DNA-methyltransferase [Prevotella brevis ATCC 19188 : T433DRAFT_scaffold00004.4]	78363.4	1.26e-125	29	18	0.3569
2	cell extract	>2558268506T433DRAFT_00429 3',5'-cyclic AMP phosphodiesterase CpdA [Prevotella brevis ATCC 19188 : T433DRAFT_scaffold00003.3]	55383.8	2.8e-18	3	3	0.0779
2	cell extract	>2558270526T433DRAFT_02452 HSP20 family protein [Prevotella brevis ATCC 19188 : T433DRAFT_scaffold00018.18]	16507.3	1.86e-09	4	3	0.1901
2	cell extract	>2558268682T433DRAFT_00606 2-oxoglutarate ferredoxin oxidoreductase subunit delta [Prevotella brevis ATCC 19188 : T433DRAFT_scaffold00004.4]	8142.01	3.43e-23	4	3	0.5
2	cell extract	>2558268853T433DRAFT_00777 dihydrolipoamide dehydrogenase [Prevotella brevis ATCC 19188 : T433DRAFT_scaffold00004.4]	44309.5	3.52e-31	6	6	0.2463
2	cell extract	>2558269976T433DRAFT_01902 1,4-alpha-glucan branching enzyme [Prevotella brevis ATCC 19188 : T433DRAFT_scaffold00012.12]	78602.8	3.13e-09	3	3	0.0384
2	cell extract	>2558270617T433DRAFT_02543 ATP-dependent Lon protease [Prevotella brevis ATCC 19188 : T433DRAFT_scaffold00019.19]	92413	8.25e-121	28	20	0.1809
2	cell extract	>2558268198T433DRAFT_00120 topoisomerase-4 subunit B [Prevotella brevis ATCC 19188 : T433DRAFT_scaffold00001.1]	74780.2	4.44e-53	13	11	0.1603
2	cell extract	>2558268817T433DRAFT_00741 membrane-bound lytic murein transglycosylase D [Prevotella brevis ATCC 19188 : T433DRAFT_scaffold00004.4]	47824.1	2.06e-30	8	6	0.2005
2	cell extract	>2558268689T433DRAFT_00613 cytidylate kinase [Prevotella brevis ATCC 19188 : T433DRAFT_scaffold00004.4]	23941.8	9.77e-69	16	11	0.488
2	cell extract	>2558268097T433DRAFT_00019 cell division protein FtsZ [Prevotella brevis ATCC 19188 : T433DRAFT_scaffold00001.1]	48598.5	9.34e-267	56	33	0.6259
2	cell extract	>2558269525T433DRAFT_01449 translation elongation factor Ts (EF-Ts) [Prevotella brevis ATCC 19188 : T433DRAFT_scaffold00008.8]	36344.7	1.18e-267	76	40	0.7681
2	cell extract	>2558269505T433DRAFT_01429 4-alpha-glucanotransferase [Prevotella brevis ATCC 19188 : T433DRAFT_scaffold00008.8]	102185	4.05e-52	12	10	0.1161
2	cell extract	>2558268413T433DRAFT_00336 uncharacterized protein TIGR03905 [Prevotella brevis ATCC 19188 : T433DRAFT_scaffold00002.2]	9598.91	4.51e-20	5	3	0.4157
2	cell extract	>2558268641T433DRAFT_00565 Peroxiredoxin [Prevotella brevis ATCC 19188 : T433DRAFT_scaffold00003.3]	42553.6	1.81e-60	18	11	0.3263
2	cell extract	>2558268840T433DRAFT_00764 hypothetical protein [Prevotella brevis ATCC 19188 : T433DRAFT_scaffold00004.4]	50300	2.85e-47	12	7	0.1814
2	cell extract	>2558270171T433DRAFT_02097 Ig-like domain (group 2) [Prevotella brevis ATCC 19188 : T433DRAFT_scaffold00014.14]	144922	1.67e-101	23	16	0.159
2	cell extract	>2558268507T433DRAFT_00430 tRNA-2-methylthio-N6-dimethylallyladenosine synthase [Prevotella brevis ATCC 19188 : T433DRAFT_scaffold00003.3]	49192.8	2.88e-100	35	22	0.5369
2	cell extract	>2558268319T433DRAFT_00242 thiamine-phosphate diphosphorylase [Prevotella brevis ATCC 19188 : T433DRAFT_scaffold00002.2]	22482.6	7.18e-21	7	4	0.2573
2	cell extract	>2558269450T433DRAFT_01374 hypothetical protein [Prevotella brevis ATCC 19188 : T433DRAFT_scaffold00008.8]	33934.8	2.21e-79	28	14	0.3729
2	cell extract	>2558270004T433DRAFT_01930 protein of unknown function (DUF4301) [Prevotella brevis ATCC 19188 : T433DRAFT_scaffold00012.12]	55670	5.97e-222	66	34	0.4188
2	cell extract	>2558270599T433DRAFT_02525 D-mannonate dehydratase (EC 4.2.1.8) [Prevotella brevis ATCC 19188 : T433DRAFT_scaffold00019.19]	47429.6	1.04e-10	4	2	0.0815
2	cell extract	>2558268680T433DRAFT_00604 2-oxoglutarate ferredoxin oxidoreductase subunit beta [Prevotella brevis ATCC 19188 : T433DRAFT_scaffold00004.4]	27786.6	2.42e-142	35	16	0.4882
2	cell extract	>2558268746T433DRAFT_00670 DNA (cytosine-5)-methyltransferase 1 [Prevotella brevis ATCC 19188 : T433DRAFT_scaffold00004.4]	41083.9	8.03e-55	15	13	0.385
2	cell extract	>2558269596T433DRAFT_01520 Periplasmic component of the Tol biopolymer transport system [Prevotella brevis ATCC 19188 : T433DRAFT_scaffold00009.9]	38300.8	1.22e-119	32	20	0.566
2	cell extract	>2558269068T433DRAFT_00992 Predicted phospholipase, patatin/cPLA2 family [Prevotella brevis ATCC 19188 : T433DRAFT_scaffold00005.5]	32416.3	8.67e-14	3	3	0.1514
2	cell extract	>2558269640T433DRAFT_01564 rplE large subunit ribosomal protein L5 [Prevotella brevis ATCC 19188 : T433DRAFT_scaffold00009.9]	20854.2	0	85	38	0.7772
2	cell extract	>2558268555T433DRAFT_00478 2-oxoglutarate ferredoxin oxidoreductase subunit alpha [Prevotella brevis ATCC 19188 : T433DRAFT_scaffold00003.3]	66356.4	6e-275	60	31	0.5398
2	cell extract	>2558269084T433DRAFT_01008 protein of unknown function (DUF3127) [Prevotella brevis ATCC 19188 : T433DRAFT_scaffold00005.5]	14499.1	6.82e-81	80	10	0.8209
2	cell extract	>2558268957T433DRAFT_00881 phenylalanyl-tRNA synthetase beta subunit [Prevotella brevis ATCC 19188 : T433DRAFT_scaffold00005.5]	91075.3	0	79	50	0.4699
2	cell extract	>2558269666T433DRAFT_01590 TonB-linked outer membrane protein, SusC/RagA family [Prevotella brevis ATCC 19188 : T433DRAFT_scaffold00009.9]	116035	1.19e-253	76	25	0.2796
2	cell extract	>2558268967T433DRAFT_00891 protein of unknown function (DUF4494) [Prevotella brevis ATCC 19188 : T433DRAFT_scaffold00005.5]	18510	8.87e-16	7	6	0.2313
2	cell extract	>2558270734T433DRAFT_02660 phosphoribosylamine--glycine ligase [Prevotella brevis ATCC 19188 : T433DRAFT_scaffold00022.22]	47179.2	5.58e-197	48	25	0.4504
2	cell extract	>2558269234T433DRAFT_01158 fabG 3-oxoacyl-[acyl-carrier-protein] reductase [Prevotella brevis ATCC 19188 : T433DRAFT_scaffold00006.6]	25735.1	0	107	38	0.8531
2	cell extract	>2558269800T433DRAFT_01724 Thiol-disulfide isomerase or thioredoxin [Prevotella brevis ATCC 19188 : T433DRAFT_scaffold00010.10]	40913.8	1.12e-44	16	8	0.2418
2	cell extract	>2558268991T433DRAFT_00915 mutB heterodimeric methylmalonyl-CoA mutase large subunit precursor [Prevotella brevis ATCC 19188 : T433DRAFT_scaffold00005.5]	79829.2	2.87e-109	32	16	0.2302
2	cell extract	>2558269288T433DRAFT_01212 Fic family protein [Prevotella brevis ATCC 19188 : T433DRAFT_scaffold00007.7]	38599.9	1.58e-10	3	2	0.0947
2	cell extract	>2558270678T433DRAFT_02604 [Acyl-carrier-protein] S-malonyltransferase [Prevotella brevis ATCC 19188 : T433DRAFT_scaffold00020.20]	31501.6	8.94e-166	37	15	0.6848
2	cell extract	>2558269559T433DRAFT_01483 protoporphyrinogen oxidase (EC 1.3.3.4) [Prevotella brevis ATCC 19188 : T433DRAFT_scaffold00008.8]	49889.9	1.55e-105	15	14	0.4289
2	cell extract	>2558268602T433DRAFT_00525 Lrp/AsnC family transcriptional regulator, regulator for asnA, asnC and gidA [Prevotella brevis ATCC 19188 : T433DRAFT_scaffold00003.3]	17654.2	2.82e-72	14	11	0.5478
2	cell extract	>2558270023T433DRAFT_01949 molecular chaperone DnaJ [Prevotella brevis ATCC 19188 : T433DRAFT_scaffold00012.12]	42143	2.74e-35	9	5	0.087
2	cell extract	>2558268909T433DRAFT_00833 phoB Response regulators consisting of a CheY-like receiver domain and a winged-helix DNA-binding domain [Prevotella brevis ATCC 19188 : T433DRAFT_scaffold00005.5]	14175.5	1.43e-35	8	6	0.4836
2	cell extract	>2558268722T433DRAFT_00646 L-rhamnulose 1-phosphate aldolase (EC 4.1.2.19) [Prevotella brevis ATCC 19188 : T433DRAFT_scaffold00004.4]	29924	2.53e-38	7	6	0.3383
2	cell extract	>2558269109T433DRAFT_01033 Concanavalin A-like lectin/glucanases superfamily protein [Prevotella brevis ATCC 19188 : T433DRAFT_scaffold00006.6]	356335	4.34e-78	15	12	0.0568
2	cell extract	>2558268573T433DRAFT_00496 cysS cysteinyl-tRNA synthetase [Prevotella brevis ATCC 19188 : T433DRAFT_scaffold00003.3]	56566.1	5.68e-46	17	12	0.2857
2	cell extract	>2558269006T433DRAFT_00930 nqrF Na+-transporting NADH:ubiquinone oxidoreductase subunit F [Prevotella brevis ATCC 19188 : T433DRAFT_scaffold00005.5]	46648.3	4.83e-43	15	7	0.2571
2	cell extract	>2558269993T433DRAFT_01919 hypothetical protein [Prevotella brevis ATCC 19188 : T433DRAFT_scaffold00012.12]	135963	7.91e-59	12	7	0.1039
2	cell extract	>2558268819T433DRAFT_00743 chromosome partitioning protein, ParB family [Prevotella brevis ATCC 19188 : T433DRAFT_scaffold00004.4]	34184.8	9.08e-36	8	8	0.2941
2	cell extract	>2558269502T433DRAFT_01426 Glycosidase [Prevotella brevis ATCC 19188 : T433DRAFT_scaffold00008.8]	72204.4	3.31e-129	39	24	0.248
2	cell extract	>2558268938T433DRAFT_00862 aspS aspartyl-tRNA synthetase [Prevotella brevis ATCC 19188 : T433DRAFT_scaffold00005.5]	66677.8	4.5e-57	17	13	0.1738
2	cell extract	>2558268175T433DRAFT_00097 7-cyano-7-deazaguanine synthase [Prevotella brevis ATCC 19188 : T433DRAFT_scaffold00001.1]	24172.5	1.95e-64	16	12	0.5991
2	cell extract	>2558270686T433DRAFT_02612 dipeptidyl-peptidase-4 [Prevotella brevis ATCC 19188 : T433DRAFT_scaffold00020.20]	82681.9	4.66e-54	8	7	0.1078
2	cell extract	>2558270107T433DRAFT_02033 hypothetical protein [Prevotella brevis ATCC 19188 : T433DRAFT_scaffold00013.13]	95610.9	5.25e-07	2	2	0.0287
2	cell extract	>2558268553T433DRAFT_00476 zinc protease [Prevotella brevis ATCC 19188 : T433DRAFT_scaffold00003.3]	106257	0	96	50	0.4803
2	cell extract	>2558269170T433DRAFT_01094 TonB-linked outer membrane protein, SusC/RagA family [Prevotella brevis ATCC 19188 : T433DRAFT_scaffold00006.6]	113730	0	95	46	0.4103
2	cell extract	>2558269083T433DRAFT_01007 ketopantoate reductase (EC 1.1.1.169) [Prevotella brevis ATCC 19188 : T433DRAFT_scaffold00005.5]	33913	5.09e-40	6	5	0.255
2	cell extract	>2558268556T433DRAFT_00479 Protein of unknown function (DUF3737) [Prevotella brevis ATCC 19188 : T433DRAFT_scaffold00003.3]	32594.5	2.66e-16	6	5	0.1851
2	cell extract	>2558269479T433DRAFT_01403 peptidyl-prolyl cis-trans isomerase D [Prevotella brevis ATCC 19188 : T433DRAFT_scaffold00008.8]	54783.3	1.79e-85	23	18	0.3684
2	cell extract	>2558268638T433DRAFT_00562 hypothetical protein [Prevotella brevis ATCC 19188 : T433DRAFT_scaffold00003.3]	105132	4.8e-31	11	9	0.1277
2	cell extract	>2558269605T433DRAFT_01529 rpsU SSU ribosomal protein S21P [Prevotella brevis ATCC 19188 : T433DRAFT_scaffold00009.9]	7634.28	1.41e-42	10	7	0.6825
2	cell extract	>2558269484T433DRAFT_01408 trigger factor [Prevotella brevis ATCC 19188 : T433DRAFT_scaffold00008.8]	51115.2	1.39e-222	65	36	0.4912
2	cell extract	>2558269050T433DRAFT_00974 phosphoribosylformylglycinamidine cyclo-ligase [Prevotella brevis ATCC 19188 : T433DRAFT_scaffold00005.5]	42657.3	6.57e-258	60	32	0.814
2	cell extract	>2558268492T433DRAFT_00415 aspartate aminotransferase [Prevotella brevis ATCC 19188 : T433DRAFT_scaffold00003.3]	39339	4.82e-136	34	20	0.4022
2	cell extract	>2558270270T433DRAFT_02196 Predicted thiol oxidoreductase [Prevotella brevis ATCC 19188 : T433DRAFT_scaffold00015.15]	64199.2	4.54e-39	12	7	0.1828
2	cell extract	>2558268383T433DRAFT_00306 O-acetylhomoserine sulfhydrylase (EC 2.5.1.49) [Prevotella brevis ATCC 19188 : T433DRAFT_scaffold00002.2]	46153.9	1.12e-79	21	12	0.2051
2	cell extract	>2558268418T433DRAFT_00341 Protein of unknown function (DUF1573) [Prevotella brevis ATCC 19188 : T433DRAFT_scaffold00002.2]	39775	9.83e-43	14	10	0.2989
2	cell extract	>2558269860T433DRAFT_01786 adenosylcobyric acid synthase (glutamine-hydrolysing) [Prevotella brevis ATCC 19188 : T433DRAFT_scaffold00011.11]	102992	5.04e-87	22	17	0.2062
2	cell extract	>2558269460T433DRAFT_01384 hypothetical protein [Prevotella brevis ATCC 19188 : T433DRAFT_scaffold00008.8]	31461	1e-138	34	21	0.5282
2	cell extract	>2558269070T433DRAFT_00994 phosphoenolpyruvate synthase (EC 2.7.9.2) [Prevotella brevis ATCC 19188 : T433DRAFT_scaffold00005.5]	24249.6	6.04e-13	5	4	0.2443
2	cell extract	>2558268986T433DRAFT_00910 hypothetical protein [Prevotella brevis ATCC 19188 : T433DRAFT_scaffold00005.5]	46827.9	1.02e-14	5	4	0.1266
2	cell extract	>2558268574T433DRAFT_00497 Predicted Zn-dependent peptidase [Prevotella brevis ATCC 19188 : T433DRAFT_scaffold00003.3]	107045	7.36e-85	19	12	0.1791
2	cell extract	>2558269981T433DRAFT_01907 methylmalonyl-CoA epimerase [Prevotella brevis ATCC 19188 : T433DRAFT_scaffold00012.12]	14840.7	2.94e-56	18	9	0.5299
2	cell extract	>2558269179T433DRAFT_01103 acyl-[acyl-carrier-protein]--UDP-N-acetylglucosamine O-acyltransferase (EC 2.3.1.129) [Prevotella brevis ATCC 19188 : T433DRAFT_scaffold00006.6]	28348.5	5.34e-134	26	15	0.4826
2	cell extract	>2558269992T433DRAFT_01918 phosphoribosylanthranilate isomerase [Prevotella brevis ATCC 19188 : T433DRAFT_scaffold00012.12]	23311	1.79e-62	13	10	0.351
2	cell extract	>2558270375T433DRAFT_02301 dihydropteroate synthase [Prevotella brevis ATCC 19188 : T433DRAFT_scaffold00016.16]	30565.9	1.37e-41	9	8	0.4536
2	cell extract	>2558268821T433DRAFT_00745 5'-nucleotidase /3'-nucleotidase /exopolyphosphatase [Prevotella brevis ATCC 19188 : T433DRAFT_scaffold00004.4]	28540.7	6.99e-38	10	8	0.3216
2	cell extract	>2558268141T433DRAFT_00063 carboxyl-terminal processing protease [Prevotella brevis ATCC 19188 : T433DRAFT_scaffold00001.1]	63175.6	1.21e-125	36	24	0.3683
2	cell extract	>2558269786T433DRAFT_01710 ribulose-phosphate 3-epimerase [Prevotella brevis ATCC 19188 : T433DRAFT_scaffold00010.10]	23698.2	1.06e-32	9	5	0.2419
2	cell extract	>2558269580T433DRAFT_01504 gliding motility-associated protein GldL [Prevotella brevis ATCC 19188 : T433DRAFT_scaffold00009.9]	30353.3	1.79e-93	28	13	0.3077
2	cell extract	>2558268110T433DRAFT_00032 Putative hemolysin [Prevotella brevis ATCC 19188 : T433DRAFT_scaffold00001.1]	31258.3	6.68e-08	2	2	0.0843
2	cell extract	>2558268124T433DRAFT_00046 gpmI phosphoglycerate mutase [Prevotella brevis ATCC 19188 : T433DRAFT_scaffold00001.1]	55343.5	3.01e-227	57	35	0.6937
2	cell extract	>2558270553T433DRAFT_02479 Uncharacterized protein involved in exopolysaccharide biosynthesis [Prevotella brevis ATCC 19188 : T433DRAFT_scaffold00018.18]	39832.5	1.38e-29	6	5	0.24
2	cell extract	>2558269994T433DRAFT_01920 Concanavalin A-like lectin/glucanases superfamily protein [Prevotella brevis ATCC 19188 : T433DRAFT_scaffold00012.12]	101730	4.17e-172	49	30	0.2838
2	cell extract	>2558268606T433DRAFT_00529 hypothetical protein [Prevotella brevis ATCC 19188 : T433DRAFT_scaffold00003.3]	51131.2	7.34e-56	13	11	0.2414
2	cell extract	>2558269619T433DRAFT_01543 rplL large subunit ribosomal protein L7/L12 [Prevotella brevis ATCC 19188 : T433DRAFT_scaffold00009.9]	12699.8	5.53e-58	14	9	0.6191
2	cell extract	>2558269542T433DRAFT_01466 magnesium chelatase family protein [Prevotella brevis ATCC 19188 : T433DRAFT_scaffold00008.8]	57624.3	1.82e-53	12	10	0.2715
2	cell extract	>2558268268T433DRAFT_00190 alpha-L-rhamnosidase [Prevotella brevis ATCC 19188 : T433DRAFT_scaffold00002.2]	96720.1	1.13e-71	18	13	0.1414
2	cell extract	>2558269482T433DRAFT_01406 ATP-dependent Clp protease ATP-binding subunit ClpX [Prevotella brevis ATCC 19188 : T433DRAFT_scaffold00008.8]	45411.7	1.35e-126	32	20	0.5368
2	cell extract	>2558268657T433DRAFT_00581 fructokinase [Prevotella brevis ATCC 19188 : T433DRAFT_scaffold00003.3]	35024.3	5.81e-35	9	6	0.1943
2	cell extract	>2558269793T433DRAFT_01717 electron transport complex protein RnfC [Prevotella brevis ATCC 19188 : T433DRAFT_scaffold00010.10]	49177.8	1.35e-78	19	11	0.3392
2	cell extract	>2558270502T433DRAFT_02428 (1- 4)-alpha-D-glucan synthase (ADP-glucose) [Prevotella brevis ATCC 19188 : T433DRAFT_scaffold00018.18]	47959.3	9.76e-117	33	17	0.4787
2	cell extract	>2558268679T433DRAFT_00603 2-oxoglutarate ferredoxin oxidoreductase subunit gamma [Prevotella brevis ATCC 19188 : T433DRAFT_scaffold00004.4]	21503.4	5.62e-204	55	26	0.9141
2	cell extract	>2558268487T433DRAFT_00410 phosphoenolpyruvate mutase [Prevotella brevis ATCC 19188 : T433DRAFT_scaffold00003.3]	48784	5.84e-87	23	19	0.4839
2	cell extract	>2558270403T433DRAFT_02329 argC N-acetyl-gamma-glutamyl-phosphate reductase [Prevotella brevis ATCC 19188 : T433DRAFT_scaffold00016.16]	37710.3	6.37e-45	15	9	0.4145
2	cell extract	>2558268090T433DRAFT_00012 phosphate butyryltransferase [Prevotella brevis ATCC 19188 : T433DRAFT_scaffold00001.1]	32439	6.06e-37	8	7	0.3289
2	cell extract	>2558269258T433DRAFT_01182 Alpha-galactosidase [Prevotella brevis ATCC 19188 : T433DRAFT_scaffold00006.6]	99101.8	2.74e-172	35	20	0.2892
2	cell extract	>2558270082T433DRAFT_02008 sialate O-acetylesterase [Prevotella brevis ATCC 19188 : T433DRAFT_scaffold00013.13]	74527.8	1.33e-105	22	18	0.4543
2	cell extract	>2558270120T433DRAFT_02046 beta-galactosidase [Prevotella brevis ATCC 19188 : T433DRAFT_scaffold00013.13]	93073.6	5.67e-51	17	11	0.161
2	cell extract	>2558269826T433DRAFT_01750 cytidine deaminase [Prevotella brevis ATCC 19188 : T433DRAFT_scaffold00010.10]	17323.8	1.35e-39	7	6	0.5541
2	cell extract	>2558270628T433DRAFT_02554 protein of unknown function (DUF4468) with TBP-like fold [Prevotella brevis ATCC 19188 : T433DRAFT_scaffold00019.19]	21924.3	3.57e-23	8	7	0.3474
2	cell extract	>2558269768T433DRAFT_01692 aspartate kinase [Prevotella brevis ATCC 19188 : T433DRAFT_scaffold00010.10]	49047.6	9.25e-127	32	23	0.5594
2	cell extract	>2558269514T433DRAFT_01438 alpha-amylase [Prevotella brevis ATCC 19188 : T433DRAFT_scaffold00008.8]	74607.5	5.27e-149	34	21	0.2842
2	cell extract	>2558270261T433DRAFT_02187 glutathione peroxidase [Prevotella brevis ATCC 19188 : T433DRAFT_scaffold00015.15]	20295.3	8.26e-46	13	10	0.4222
2	cell extract	>2558269853T433DRAFT_01777 Leucine rich repeat-containing protein [Prevotella brevis ATCC 19188 : T433DRAFT_scaffold00011.11]	120774	1.29e-43	12	9	0.0836
2	cell extract	>2558268364T433DRAFT_00287 glutamate-1-semialdehyde 2,1-aminomutase [Prevotella brevis ATCC 19188 : T433DRAFT_scaffold00002.2]	45972.3	5.19e-156	36	26	0.5892
2	cell extract	>2558268559T433DRAFT_00482 succinate CoA transferase [Prevotella brevis ATCC 19188 : T433DRAFT_scaffold00003.3]	54906.4	1.14e-204	55	25	0.481
2	cell extract	>2558270131T433DRAFT_02057 periplasmic chaperone for outer membrane proteins Skp [Prevotella brevis ATCC 19188 : T433DRAFT_scaffold00013.13]	20752.9	3.18e-23	5	5	0.1209
2	cell extract	>2558268245T433DRAFT_00167 Predicted Zn-dependent peptidases [Prevotella brevis ATCC 19188 : T433DRAFT_scaffold00001.1]	56505.4	1.32e-131	36	20	0.3671
2	cell extract	>2558269059T433DRAFT_00983 Tetratricopeptide repeat-containing protein [Prevotella brevis ATCC 19188 : T433DRAFT_scaffold00005.5]	46932.6	4.41e-137	34	18	0.284
2	cell extract	>2558268479T433DRAFT_00402 Ig-like domain (group 2) [Prevotella brevis ATCC 19188 : T433DRAFT_scaffold00003.3]	112220	5.38e-149	27	19	0.1781
2	cell extract	>2558270418T433DRAFT_02344 6,7-dimethyl-8-ribityllumazine synthase [Prevotella brevis ATCC 19188 : T433DRAFT_scaffold00017.17]	16893.6	2.43e-71	23	9	0.5127
2	cell extract	>2558270653T433DRAFT_02579 beta-galactosidase [Prevotella brevis ATCC 19188 : T433DRAFT_scaffold00020.20]	120344	4.4e-206	51	31	0.2892
2	cell extract	>2558268634T433DRAFT_00558 Fasciclin domain-containing protein [Prevotella brevis ATCC 19188 : T433DRAFT_scaffold00003.3]	68622.5	3.57e-31	8	5	0.1252
2	cell extract	>2558269217T433DRAFT_01141 5,10-methylenetetrahydrofolate reductase (NAD(P)) [Prevotella brevis ATCC 19188 : T433DRAFT_scaffold00006.6]	36045.5	2.59e-74	22	11	0.3868
2	cell extract	>2558268168T433DRAFT_00090 alpha-glucosidase [Prevotella brevis ATCC 19188 : T433DRAFT_scaffold00001.1]	72616.4	7.89e-20	5	4	0.0949
2	cell extract	>2558269602T433DRAFT_01526 hypothetical protein [Prevotella brevis ATCC 19188 : T433DRAFT_scaffold00009.9]	46395	1.022e-06	2	2	0.0685
2	cell extract	>2558270684T433DRAFT_02610 Predicted unsaturated glucuronyl hydrolase involved in regulation of bacterial surface properties, and related proteins [Prevotella brevis ATCC 19188 : T433DRAFT_scaffold00020.20]	68955.5	1e-31	9	9	0.1556
2	cell extract	>2558270442T433DRAFT_02368 o-succinylbenzoate synthase [Prevotella brevis ATCC 19188 : T433DRAFT_scaffold00017.17]	38704.6	7.41e-25	7	5	0.1108
2	cell extract	>2558269543T433DRAFT_01467 2-iminobutanoate/2-iminopropanoate deaminase [Prevotella brevis ATCC 19188 : T433DRAFT_scaffold00008.8]	13210.8	1.5e-31	7	4	0.371
2	cell extract	>2558268954T433DRAFT_00878 3-deoxy-D-arabinoheptulosonate-7-phosphate synthase [Prevotella brevis ATCC 19188 : T433DRAFT_scaffold00005.5]	39807.5	9.07e-99	24	15	0.4407
2	cell extract	>2558269775T433DRAFT_01699 2-keto-3-deoxy-phosphogluconate aldolase (EC 4.1.2.14) [Prevotella brevis ATCC 19188 : T433DRAFT_scaffold00010.10]	24048.2	1.12e-151	30	21	0.6351
2	cell extract	>2558269077T433DRAFT_01001 FOG: FHA domain [Prevotella brevis ATCC 19188 : T433DRAFT_scaffold00005.5]	21903.6	3.78e-21	4	4	0.1692
2	cell extract	>2558268600T433DRAFT_00523 peptidylprolyl isomerase [Prevotella brevis ATCC 19188 : T433DRAFT_scaffold00003.3]	30634.7	8.78e-113	19	14	0.3604
2	cell extract	>2558269978T433DRAFT_01904 Acetyl/propionyl-CoA carboxylase, alpha subunit [Prevotella brevis ATCC 19188 : T433DRAFT_scaffold00012.12]	15021.8	3.3e-07	2	2	0.2153
2	cell extract	>2558268963T433DRAFT_00887 long-chain acyl-CoA synthetase [Prevotella brevis ATCC 19188 : T433DRAFT_scaffold00005.5]	62397.5	7.24e-25	7	5	0.1143
2	cell extract	>2558268451T433DRAFT_00374 HlyD family secretion protein [Prevotella brevis ATCC 19188 : T433DRAFT_scaffold00002.2]	36302.6	2.29e-17	5	4	0.1398
2	cell extract	>2558269167T433DRAFT_01091 protein of unknown function (DUF1599) [Prevotella brevis ATCC 19188 : T433DRAFT_scaffold00006.6]	20883.7	1.46e-22	6	4	0.1492
2	cell extract	>2558269440T433DRAFT_01364 arabinose-5-phosphate isomerase [Prevotella brevis ATCC 19188 : T433DRAFT_scaffold00007.7]	34423.7	1.18e-98	24	14	0.6298
2	cell extract	>2558269153T433DRAFT_01077 hypothetical protein [Prevotella brevis ATCC 19188 : T433DRAFT_scaffold00006.6]	35759.1	4.43e-90	18	11	0.2346
2	cell extract	>2558268419T433DRAFT_00342 Large extracellular alpha-helical protein [Prevotella brevis ATCC 19188 : T433DRAFT_scaffold00002.2]	204660	3.39e-78	17	15	0.0951
2	cell extract	>2558268081T433DRAFT_00003 Dipeptidyl aminopeptidase/acylaminoacyl peptidase [Prevotella brevis ATCC 19188 : T433DRAFT_scaffold00001.1]	91209.1	3.97e-121	37	22	0.1794
2	cell extract	>2558269069T433DRAFT_00993 DNA ligase (NAD+) [Prevotella brevis ATCC 19188 : T433DRAFT_scaffold00005.5]	74914.1	8.54e-25	11	9	0.2045
2	cell extract	>2558269104T433DRAFT_01028 aspartate ammonia-lyase [Prevotella brevis ATCC 19188 : T433DRAFT_scaffold00006.6]	50684.6	5.64e-21	5	5	0.1631
2	cell extract	>2558269407T433DRAFT_01331 tagaturonate reductase (EC 1.1.1.58) [Prevotella brevis ATCC 19188 : T433DRAFT_scaffold00007.7]	54553.2	1.66e-10	4	3	0.1125
2	cell extract	>2558269204T433DRAFT_01128 hypothetical protein [Prevotella brevis ATCC 19188 : T433DRAFT_scaffold00006.6]	24491.6	9.02e-14	2	2	0.0749
2	cell extract	>2558269431T433DRAFT_01355 Glyoxylase, beta-lactamase superfamily II [Prevotella brevis ATCC 19188 : T433DRAFT_scaffold00007.7]	24640.1	1.44e-22	5	5	0.25
2	cell extract	>2558268282T433DRAFT_00204 Beta-xylosidase [Prevotella brevis ATCC 19188 : T433DRAFT_scaffold00002.2]	74049.4	6.27e-14	5	4	0.0614
2	cell extract	>2558269535T433DRAFT_01459 pyrE orotate phosphoribosyltransferase [Prevotella brevis ATCC 19188 : T433DRAFT_scaffold00008.8]	22905.9	8.39e-80	19	10	0.311
2	cell extract	>2558268673T433DRAFT_00597 dinuclear metal center protein, YbgI/SA1388 family [Prevotella brevis ATCC 19188 : T433DRAFT_scaffold00004.4]	28600.3	1.36e-19	4	3	0.1494
2	cell extract	>2558269521T433DRAFT_01445 2-C-methyl-D-erythritol 2,4-cyclodiphosphate synthase [Prevotella brevis ATCC 19188 : T433DRAFT_scaffold00008.8]	17184.6	1.99e-46	11	7	0.4304
2	cell extract	>2558270766T433DRAFT_02692 diamine N-acetyltransferase [Prevotella brevis ATCC 19188 : T433DRAFT_scaffold00023.23]	19719.2	2.604e-06	2	2	0.0643
2	cell extract	>2558268724T433DRAFT_00648 lys1 carboxynorspermidine dehydrogenase [Prevotella brevis ATCC 19188 : T433DRAFT_scaffold00004.4]	46670.9	2.63e-127	39	16	0.5316
2	cell extract	>2558268439T433DRAFT_00362 hypothetical protein [Prevotella brevis ATCC 19188 : T433DRAFT_scaffold00002.2]	123509	8.68e-24	6	5	0.0829
2	cell extract	>2558270130T433DRAFT_02056 periplasmic chaperone for outer membrane proteins Skp [Prevotella brevis ATCC 19188 : T433DRAFT_scaffold00013.13]	18967.7	4.16e-80	14	9	0.3353
2	cell extract	>2558269464T433DRAFT_01388 guaA GMP synthase (glutamine-hydrolysing) [Prevotella brevis ATCC 19188 : T433DRAFT_scaffold00008.8]	59494.7	2.59e-217	62	32	0.4272
2	cell extract	>2558270358T433DRAFT_02284 Concanavalin A-like lectin/glucanases superfamily protein [Prevotella brevis ATCC 19188 : T433DRAFT_scaffold00016.16]	347360	3.97e-08	3	3	0.0123
2	cell extract	>2558269159T433DRAFT_01083 Adenylate kinase (EC 2.7.4.3) [Prevotella brevis ATCC 19188 : T433DRAFT_scaffold00006.6]	21197	1.33e-25	7	6	0.3737
2	cell extract	>2558269790T433DRAFT_01714 hypothetical protein [Prevotella brevis ATCC 19188 : T433DRAFT_scaffold00010.10]	16915.2	2.78e-31	5	3	0.226
2	cell extract	>2558268813T433DRAFT_00737 DKNYY family protein [Prevotella brevis ATCC 19188 : T433DRAFT_scaffold00004.4]	20129.9	3.72e-27	7	6	0.2914
2	cell extract	>2558268604T433DRAFT_00527 RNA methyltransferase, TrmH family [Prevotella brevis ATCC 19188 : T433DRAFT_scaffold00003.3]	29991.6	6.23e-43	7	6	0.321
2	cell extract	>2558268993T433DRAFT_00917 WD40-like Beta Propeller Repeat [Prevotella brevis ATCC 19188 : T433DRAFT_scaffold00005.5]	85198.2	1.84e-31	12	8	0.1275
2	cell extract	>2558269717T433DRAFT_01641 histidinol dehydrogenase (EC 1.1.1.23) [Prevotella brevis ATCC 19188 : T433DRAFT_scaffold00010.10]	46559.6	1.34e-142	35	20	0.4497
2	cell extract	>2558269461T433DRAFT_01385 protein phosphatase [Prevotella brevis ATCC 19188 : T433DRAFT_scaffold00008.8]	54725	7.71e-56	14	8	0.1927
2	cell extract	>2558268637T433DRAFT_00561 TonB-linked outer membrane protein, SusC/RagA family [Prevotella brevis ATCC 19188 : T433DRAFT_scaffold00003.3]	126666	6.72e-12	4	2	0.0266
2	cell extract	>2558268134T433DRAFT_00056 sufC Fe-S cluster assembly ATP-binding protein [Prevotella brevis ATCC 19188 : T433DRAFT_scaffold00001.1]	28173.6	2.34e-81	17	12	0.3984
2	cell extract	>2558270736T433DRAFT_02662 long-chain fatty acid transport protein [Prevotella brevis ATCC 19188 : T433DRAFT_scaffold00022.22]	48224.9	1.21e-153	39	20	0.3799
2	cell extract	>2558268535T433DRAFT_00458 capsule synthesis protein PGA_cap [Prevotella brevis ATCC 19188 : T433DRAFT_scaffold00003.3]	37211.7	6.3e-33	9	7	0.2187
2	cell extract	>2558270384T433DRAFT_02310 D-alanine-D-alanine ligase [Prevotella brevis ATCC 19188 : T433DRAFT_scaffold00016.16]	36789.6	4.95e-96	20	12	0.4225
2	cell extract	>2558268531T433DRAFT_00454 Concanavalin A-like lectin/glucanases superfamily protein [Prevotella brevis ATCC 19188 : T433DRAFT_scaffold00003.3]	424222	0.00028	2	2	0.006
2	cell extract	>2558270692T433DRAFT_02618 dTDP-4-amino-4,6-dideoxygalactose transaminase [Prevotella brevis ATCC 19188 : T433DRAFT_scaffold00021.21]	47154.4	8.02e-61	14	10	0.2653
2	cell extract	>2558269928T433DRAFT_01854 chaperonin GroES [Prevotella brevis ATCC 19188 : T433DRAFT_scaffold00011.11]	9889.34	2.28e-46	13	8	0.5556
2	cell extract	>2558270554T433DRAFT_02480 protein involved in polysaccharide export, contains SLBB domain of the beta-grasp fold [Prevotella brevis ATCC 19188 : T433DRAFT_scaffold00018.18]	94151.6	8.32e-45	11	9	0.1692
2	cell extract	>2558268407T433DRAFT_00330 guanylate kinase [Prevotella brevis ATCC 19188 : T433DRAFT_scaffold00002.2]	24250.4	1.36e-30	7	4	0.1643
2	cell extract	>2558268820T433DRAFT_00744 soj chromosome partitioning protein [Prevotella brevis ATCC 19188 : T433DRAFT_scaffold00004.4]	27877.9	6.63e-11	3	3	0.1024
2	cell extract	>2558268437T433DRAFT_00360 glutamate dehydrogenase (NADP+) [Prevotella brevis ATCC 19188 : T433DRAFT_scaffold00002.2]	48779.4	9.05e-269	64	37	0.7056
2	cell extract	>2558268694T433DRAFT_00618 L-threonine synthase (EC 4.2.3.1) [Prevotella brevis ATCC 19188 : T433DRAFT_scaffold00004.4]	49146.5	1.27e-71	13	11	0.3431
2	cell extract	>2558269048T433DRAFT_00972 orotidine-5'-phosphate decarboxylase [Prevotella brevis ATCC 19188 : T433DRAFT_scaffold00005.5]	30756.4	1.96e-150	25	18	0.6291
2	cell extract	>2558270607T433DRAFT_02533 16S rRNA (uracil1498-N3)-methyltransferase [Prevotella brevis ATCC 19188 : T433DRAFT_scaffold00019.19]	27255	8.84e-31	5	4	0.205
2	cell extract	>2558269146T433DRAFT_01070 outer membrane transport energization protein TonB (TC 2.C.1.1.1) [Prevotella brevis ATCC 19188 : T433DRAFT_scaffold00006.6]	30142.9	7.42e-35	7	6	0.2161
2	cell extract	>2558269658T433DRAFT_01582 tRNA threonylcarbamoyladenosine biosynthesis protein TsaE [Prevotella brevis ATCC 19188 : T433DRAFT_scaffold00009.9]	16234	3.39e-27	10	6	0.305
2	cell extract	>2558270730T433DRAFT_02656 ribosome biogenesis GTPase [Prevotella brevis ATCC 19188 : T433DRAFT_scaffold00021.21]	34415.2	9.92e-24	6	4	0.1863
2	cell extract	>2558268898T433DRAFT_00822 bleomycin hydrolase [Prevotella brevis ATCC 19188 : T433DRAFT_scaffold00005.5]	53080	3.06e-31	7	7	0.2108
2	cell extract	>2558268320T433DRAFT_00243 thiG thiazole-phosphate synthase [Prevotella brevis ATCC 19188 : T433DRAFT_scaffold00002.2]	27392	3.05e-67	17	9	0.6031
2	cell extract	>2558270771T433DRAFT_02697 ATP-dependent Clp protease ATP-binding subunit ClpC [Prevotella brevis ATCC 19188 : T433DRAFT_scaffold00023.23]	94332.4	7.73e-90	20	17	0.2467
2	cell extract	>2558268748T433DRAFT_00672 AIPR protein [Prevotella brevis ATCC 19188 : T433DRAFT_scaffold00004.4]	89524.3	2.95e-45	13	9	0.1603
2	cell extract	>2558268997T433DRAFT_00921 Rubrerythrin [Prevotella brevis ATCC 19188 : T433DRAFT_scaffold00005.5]	20677	2.39e-112	35	17	0.5376
2	cell extract	>2558268314T433DRAFT_00236 levanase [Prevotella brevis ATCC 19188 : T433DRAFT_scaffold00002.2]	64169	3.78e-162	42	21	0.375
2	cell extract	>2558268338T433DRAFT_00261 dihydrofolate reductase [Prevotella brevis ATCC 19188 : T433DRAFT_scaffold00002.2]	18057	5.41e-45	16	9	0.4528
2	cell extract	>2558269756T433DRAFT_01680 ribosomal protein S12 methylthiotransferase [Prevotella brevis ATCC 19188 : T433DRAFT_scaffold00010.10]	49545.6	5.33e-15	4	4	0.0907
2	cell extract	>2558270536T433DRAFT_02462 hypothetical protein [Prevotella brevis ATCC 19188 : T433DRAFT_scaffold00018.18]	30877.8	9.28e-07	2	2	0.0679
2	cell extract	>2558270116T433DRAFT_02042 dihydrodipicolinate reductase [Prevotella brevis ATCC 19188 : T433DRAFT_scaffold00013.13]	26382.2	1.64e-47	17	9	0.3038
2	cell extract	>2558269517T433DRAFT_01441 Glycosyltransferase involved in cell wall bisynthesis [Prevotella brevis ATCC 19188 : T433DRAFT_scaffold00008.8]	47972.5	3.9e-07	4	3	0.0981
2	cell extract	>2558270399T433DRAFT_02325 acetyl-CoA synthetase [Prevotella brevis ATCC 19188 : T433DRAFT_scaffold00016.16]	63384.6	3.63e-49	15	6	0.1045
2	cell extract	>2558269040T433DRAFT_00964 rplU large subunit ribosomal protein L21 [Prevotella brevis ATCC 19188 : T433DRAFT_scaffold00005.5]	11780.5	1.08e-141	38	18	0.9333
2	cell extract	>2558269194T433DRAFT_01118 AAA domain-containing protein, putative AbiEii toxin, Type IV TA system [Prevotella brevis ATCC 19188 : T433DRAFT_scaffold00006.6]	44069.2	5.89e-36	6	6	0.1503
2	cell extract	>2558269764T433DRAFT_01688 1-(5-phosphoribosyl)-5-[(5-phosphoribosylamino)methylideneamino] imidazole-4-carboxamide isomerase [Prevotella brevis ATCC 19188 : T433DRAFT_scaffold00010.10]	26809.9	4.67e-61	15	10	0.2746
2	cell extract	>2558268691T433DRAFT_00615 aspartate kinase [Prevotella brevis ATCC 19188 : T433DRAFT_scaffold00004.4]	90253.8	7.52e-60	10	9	0.1203
2	cell extract	>2558269973T433DRAFT_01899 3-deoxy-manno-octulosonate cytidylyltransferase (CMP-KDO synthetase) [Prevotella brevis ATCC 19188 : T433DRAFT_scaffold00012.12]	28095.7	4.24e-37	12	7	0.4073
2	cell extract	>2558269945T433DRAFT_01871 C-terminal processing protease CtpA/Prc, contains a PDZ domain [Prevotella brevis ATCC 19188 : T433DRAFT_scaffold00012.12]	121662	2.19e-37	8	8	0.0949
2	cell extract	>2558269494T433DRAFT_01418 Beta-xylosidase [Prevotella brevis ATCC 19188 : T433DRAFT_scaffold00008.8]	44372.4	5.66e-15	6	5	0.1186
2	cell extract	>2558268316T433DRAFT_00238 fructokinase [Prevotella brevis ATCC 19188 : T433DRAFT_scaffold00002.2]	32598.3	5.31e-154	39	20	0.4728
2	cell extract	>2558270355T433DRAFT_02281 hypothetical protein [Prevotella brevis ATCC 19188 : T433DRAFT_scaffold00016.16]	417883	1.74e-28	6	5	0.0152
2	cell extract	>2558270099T433DRAFT_02025 Fimbrillin-like [Prevotella brevis ATCC 19188 : T433DRAFT_scaffold00013.13]	50448.3	8.04e-100	25	12	0.3048
2	cell extract	>2558269478T433DRAFT_01402 periplasmic chaperone for outer membrane proteins SurA [Prevotella brevis ATCC 19188 : T433DRAFT_scaffold00008.8]	51962	1.67e-46	9	7	0.1772
2	cell extract	>2558268675T433DRAFT_00599 hypothetical protein [Prevotella brevis ATCC 19188 : T433DRAFT_scaffold00004.4]	49760.1	9.78e-105	33	17	0.4343
2	cell extract	>2558268841T433DRAFT_00765 diaminopimelate dehydrogenase [Prevotella brevis ATCC 19188 : T433DRAFT_scaffold00004.4]	32643.6	2.29e-215	92	24	0.7057
2	cell extract	>2558270439T433DRAFT_02365 superoxide dismutase, Fe-Mn family [Prevotella brevis ATCC 19188 : T433DRAFT_scaffold00017.17]	21844.8	2.32e-31	9	5	0.2
2	cell extract	>2558269836T433DRAFT_01760 altronate hydrolase [Prevotella brevis ATCC 19188 : T433DRAFT_scaffold00010.10]	54580.6	1.11e-44	11	7	0.1627
2	cell extract	>2558270405T433DRAFT_02331 argG argininosuccinate synthase (EC 6.3.4.5) [Prevotella brevis ATCC 19188 : T433DRAFT_scaffold00016.16]	44753.7	5.68e-103	27	15	0.3358
2	cell extract	>2558269078T433DRAFT_01002 Protein phosphatase 2C [Prevotella brevis ATCC 19188 : T433DRAFT_scaffold00005.5]	27200	4.33e-48	14	5	0.1382
2	cell extract	>2558270407T433DRAFT_02333 transcriptional regulator, ArgR family [Prevotella brevis ATCC 19188 : T433DRAFT_scaffold00016.16]	17509.2	1.58e-07	3	2	0.1646
2	cell extract	>2558270132T433DRAFT_02058 glutamate racemase [Prevotella brevis ATCC 19188 : T433DRAFT_scaffold00013.13]	31071.1	1.88e-16	6	5	0.2446
2	cell extract	>2558268344T433DRAFT_00267 Putative auto-transporter adhesin, head GIN domain [Prevotella brevis ATCC 19188 : T433DRAFT_scaffold00002.2]	25349.7	4.89e-122	35	16	0.5812
2	cell extract	>2558270350T433DRAFT_02276 hypothetical protein [Prevotella brevis ATCC 19188 : T433DRAFT_scaffold00016.16]	83924.6	2.48e-247	78	34	0.4536
2	cell extract	>2558269510T433DRAFT_01434 SusE outer membrane protein [Prevotella brevis ATCC 19188 : T433DRAFT_scaffold00008.8]	45757.7	4.46e-142	43	18	0.3086
2	cell extract	>2558268291T433DRAFT_00213 4-deoxy-L-threo-5-hexosulose-uronate ketol-isomerase [Prevotella brevis ATCC 19188 : T433DRAFT_scaffold00002.2]	36677.5	6.77e-09	3	3	0.1605
2	cell extract	>2558268548T433DRAFT_00471 HlyD family secretion protein [Prevotella brevis ATCC 19188 : T433DRAFT_scaffold00003.3]	40603.5	3.1e-260	74	27	0.586
2	cell extract	>2558269882T433DRAFT_01808 Mn2+-dependent serine/threonine protein kinase [Prevotella brevis ATCC 19188 : T433DRAFT_scaffold00011.11]	40296.4	8.32e-19	4	4	0.1281
2	cell extract	>2558269087T433DRAFT_01011 Phosphopantothenate-cysteine ligase (EC 6.3.2.5)/Phosphopantothenoylcysteine decarboxylase (EC 4.1.1.36) [Prevotella brevis ATCC 19188 : T433DRAFT_scaffold00005.5]	44407.7	6.27e-121	25	15	0.4293
2	cell extract	>2558269693T433DRAFT_01617 hypothetical protein [Prevotella brevis ATCC 19188 : T433DRAFT_scaffold00009.9]	32401	3.22e-22	7	5	0.212
2	cell extract	>2558269427T433DRAFT_01351 NifU homolog involved in Fe-S cluster formation [Prevotella brevis ATCC 19188 : T433DRAFT_scaffold00007.7]	25126.6	0	110	31	1
2	cell extract	>2558269701T433DRAFT_01625 DNA polymerase-3 subunit alpha [Prevotella brevis ATCC 19188 : T433DRAFT_scaffold00009.9]	143666	1.93e-69	11	10	0.111
2	cell extract	>2558268816T433DRAFT_00740 GTP pyrophosphokinase [Prevotella brevis ATCC 19188 : T433DRAFT_scaffold00004.4]	87272.8	1.35e-27	9	7	0.1123
2	cell extract	>2558269080T433DRAFT_01004 putative protease [Prevotella brevis ATCC 19188 : T433DRAFT_scaffold00005.5]	69895.5	3.38e-34	11	8	0.168
2	cell extract	>2558270102T433DRAFT_02028 hypothetical protein [Prevotella brevis ATCC 19188 : T433DRAFT_scaffold00013.13]	74932.2	2.66e-10	3	2	0.0422
2	cell extract	>2558270414T433DRAFT_02340 hypothetical protein [Prevotella brevis ATCC 19188 : T433DRAFT_scaffold00017.17]	87585.5	3.52e-177	49	35	0.3923
2	cell extract	>2558270063T433DRAFT_01989 3-isopropylmalate dehydrogenase [Prevotella brevis ATCC 19188 : T433DRAFT_scaffold00012.12]	39052.9	5.57e-88	23	10	0.2776
2	cell extract	>2558269158:reversedT433DRAFT_01082 hypoxanthine phosphoribosyltransferase [Prevotella brevis ATCC 19188 : T433DRAFT_scaffold00006.6]:reversed	19860.4	5.293e-05	2	2	0.2235
2	cell extract	>2558270392T433DRAFT_02318 N-succinyl-L-ornithine transcarbamylase [Prevotella brevis ATCC 19188 : T433DRAFT_scaffold00016.16]	36197.2	3.86e-114	26	18	0.7041
2	cell extract	>2558268205T433DRAFT_00127 ruvB Holliday junction DNA helicase subunit RuvB [Prevotella brevis ATCC 19188 : T433DRAFT_scaffold00001.1]	38229.9	9.36e-37	10	7	0.2507
2	cell extract	>2558269858T433DRAFT_01784 hypothetical protein [Prevotella brevis ATCC 19188 : T433DRAFT_scaffold00011.11]	47330.3	7.72e-40	8	6	0.1635
2	cell extract	>2558269071T433DRAFT_00995 Beta-xylosidase [Prevotella brevis ATCC 19188 : T433DRAFT_scaffold00005.5]	78297.2	2.3e-58	15	11	0.2098
2	cell extract	>2558270058T433DRAFT_01984 carB carbamoyl-phosphate synthase large subunit [Prevotella brevis ATCC 19188 : T433DRAFT_scaffold00012.12]	119695	1.09e-151	36	23	0.2502
2	cell extract	>2558268084T433DRAFT_00006 tRNA-specific 2-thiouridylase [Prevotella brevis ATCC 19188 : T433DRAFT_scaffold00001.1]	41140.3	1.13e-18	4	4	0.1099
2	cell extract	>2558269274T433DRAFT_01198 adenosylhomocysteine nucleosidase [Prevotella brevis ATCC 19188 : T433DRAFT_scaffold00006.6]	23673.8	3.52e-57	12	7	0.4346
2	cell extract	>2558268254T433DRAFT_00176 hypothetical protein [Prevotella brevis ATCC 19188 : T433DRAFT_scaffold00001.1]	55841.7	6.94e-29	9	6	0.1537
2	cell extract	>2558269951T433DRAFT_01877 hypothetical protein [Prevotella brevis ATCC 19188 : T433DRAFT_scaffold00012.12]	33055	3.02e-14	5	4	0.1655
2	cell extract	>2558270406T433DRAFT_02332 hypothetical protein [Prevotella brevis ATCC 19188 : T433DRAFT_scaffold00016.16]	22324.4	6.29e-58	11	6	0.27
2	cell extract	>2558268202T433DRAFT_00124 Phosphopantetheine adenylyltransferase [Prevotella brevis ATCC 19188 : T433DRAFT_scaffold00001.1]	17321	5.24e-20	3	3	0.2774
2	cell extract	>2558268918T433DRAFT_00842 lipopolysaccharide transport system ATP-binding protein [Prevotella brevis ATCC 19188 : T433DRAFT_scaffold00005.5]	46727.8	1.31e-11	4	3	0.0736
2	cell extract	>2558270655T433DRAFT_02581 iron complex outermembrane recepter protein [Prevotella brevis ATCC 19188 : T433DRAFT_scaffold00020.20]	76565.7	1.22e-55	13	10	0.1669
2	cell extract	>2558268457T433DRAFT_00380 ATP-binding protein involved in chromosome partitioning [Prevotella brevis ATCC 19188 : T433DRAFT_scaffold00002.2]	40648.4	1.312e-05	2	2	0.0987
2	cell extract	>2558268891T433DRAFT_00815 anthranilate synthase component 1 [Prevotella brevis ATCC 19188 : T433DRAFT_scaffold00005.5]	51694.1	8.07e-48	9	7	0.1987
2	cell extract	>2558268511T433DRAFT_00434 uridine kinase [Prevotella brevis ATCC 19188 : T433DRAFT_scaffold00003.3]	63351.5	1.9e-35	6	6	0.208
2	cell extract	>2558269986T433DRAFT_01912 Predicted oxidoreductase, contains short-chain dehydrogenase (SDR) and DUF2520 domains [Prevotella brevis ATCC 19188 : T433DRAFT_scaffold00012.12]	27958.3	2.84e-30	6	5	0.251
2	cell extract	>2558269042T433DRAFT_00966 penicillin-binding protein 1A [Prevotella brevis ATCC 19188 : T433DRAFT_scaffold00005.5]	91253.3	1.63e-44	10	8	0.1092
2	cell extract	>2558269792T433DRAFT_01716 electron transport complex, RnfABCDGE type, B subunit [Prevotella brevis ATCC 19188 : T433DRAFT_scaffold00010.10]	30275.9	1.76e-10	4	4	0.115
2	cell extract	>2558270689T433DRAFT_02615 Short-chain dehydrogenase [Prevotella brevis ATCC 19188 : T433DRAFT_scaffold00020.20]	26258.8	1.872e-05	2	2	0.1416
2	cell extract	>2558268312T433DRAFT_00234 protein of unknown function (DUF4960) [Prevotella brevis ATCC 19188 : T433DRAFT_scaffold00002.2]	51178.8	1.19e-13	4	4	0.0576
2	cell extract	>2558269209T433DRAFT_01133 PEGA domain-containing protein [Prevotella brevis ATCC 19188 : T433DRAFT_scaffold00006.6]	38468	4.01e-26	6	5	0.2222
2	cell extract	>2558269086T433DRAFT_01010 DNA polymerase-3 subunit epsilon [Prevotella brevis ATCC 19188 : T433DRAFT_scaffold00005.5]	32797.2	2.3e-117	31	15	0.4126
2	cell extract	>2558270182T433DRAFT_02108 ychF hypothetical protein [Prevotella brevis ATCC 19188 : T433DRAFT_scaffold00014.14]	40249.7	1.46e-111	23	15	0.4536
2	cell extract	>2558268170T433DRAFT_00092 L-glyceraldehyde 3-phosphate reductase [Prevotella brevis ATCC 19188 : T433DRAFT_scaffold00001.1]	35945.8	1.73e-16	3	2	0.0987
2	cell extract	>2558270532T433DRAFT_02458 glutathione peroxidase [Prevotella brevis ATCC 19188 : T433DRAFT_scaffold00018.18]	21343.7	1.45e-84	23	16	0.623
2	cell extract	>2558270210T433DRAFT_02136 DNA-binding protein, histone-like, putative [Prevotella brevis ATCC 19188 : T433DRAFT_scaffold00014.14]	16713.6	1.44e-40	13	10	0.6259
2	cell extract	>2558270113T433DRAFT_02039 enterochelin esterase [Prevotella brevis ATCC 19188 : T433DRAFT_scaffold00013.13]	43710.7	4.59e-114	36	18	0.5339
2	cell extract	>2558270006T433DRAFT_01932 GTP pyrophosphokinase [Prevotella brevis ATCC 19188 : T433DRAFT_scaffold00012.12]	84776.2	5.81e-16	3	3	0.0556
2	cell extract	>2558268310T433DRAFT_00232 TonB-linked outer membrane protein, SusC/RagA family [Prevotella brevis ATCC 19188 : T433DRAFT_scaffold00002.2]	115395	1.4e-94	19	15	0.1675
2	cell extract	>2558269508T433DRAFT_01432 iron complex outermembrane recepter protein [Prevotella brevis ATCC 19188 : T433DRAFT_scaffold00008.8]	111942	7.27e-211	40	21	0.2004
2	cell extract	>2558270060T433DRAFT_01986 3-isopropylmalate dehydratase, large subunit (EC 4.2.1.33) [Prevotella brevis ATCC 19188 : T433DRAFT_scaffold00012.12]	50010	3.71e-95	24	15	0.428
2	cell extract	>2558269164T433DRAFT_01088 GTP cyclohydrolase I [Prevotella brevis ATCC 19188 : T433DRAFT_scaffold00006.6]	21703	3.69e-07	3	3	0.1755
2	cell extract	>2558269156T433DRAFT_01080 protein of unknown function (DUF4831) [Prevotella brevis ATCC 19188 : T433DRAFT_scaffold00006.6]	39646.6	1.68e-168	48	25	0.8134
2	cell extract	>2558269900T433DRAFT_01826 L-glutaminase (EC 3.5.1.2) [Prevotella brevis ATCC 19188 : T433DRAFT_scaffold00011.11]	95070.7	4.42e-22	8	6	0.0695
2	cell extract	>2558268459T433DRAFT_00382 tRNA (guanine-N7-)-methyltransferase [Prevotella brevis ATCC 19188 : T433DRAFT_scaffold00002.2]	30002.2	1.76e-11	3	2	0.1142
2	cell extract	>2558268422T433DRAFT_00345 myo-inositol-1-phosphate synthase [Prevotella brevis ATCC 19188 : T433DRAFT_scaffold00002.2]	49850.9	1.16e-107	29	15	0.2941
2	cell extract	>2558268698T433DRAFT_00622 N-carbamoylputrescine amidase [Prevotella brevis ATCC 19188 : T433DRAFT_scaffold00004.4]	32909.7	2.12e-95	24	13	0.5121
2	cell extract	>2558270853T433DRAFT_02779 hypothetical protein [Prevotella brevis ATCC 19188 : T433DRAFT_scaffold00028.28]	53044.2	3.11e-75	7	6	0.1583
2	cell extract	>2558269966T433DRAFT_01892 capsular exopolysaccharide family [Prevotella brevis ATCC 19188 : T433DRAFT_scaffold00012.12]	95516.6	7.22e-87	21	14	0.2069
2	cell extract	>2558268423T433DRAFT_00346 glucosamine-6-phosphate deaminase [Prevotella brevis ATCC 19188 : T433DRAFT_scaffold00002.2]	29305.6	1.71e-82	22	11	0.4242
2	cell extract	>2558268328T433DRAFT_00251 hypothetical protein [Prevotella brevis ATCC 19188 : T433DRAFT_scaffold00002.2]	25068.8	6.12e-12	3	3	0.0699
2	cell extract	>2558268800T433DRAFT_00724 hypothetical protein [Prevotella brevis ATCC 19188 : T433DRAFT_scaffold00004.4]	46876.1	5.18e-154	30	18	0.5332
2	cell extract	>2558268618T433DRAFT_00542 pyruvate kinase [Prevotella brevis ATCC 19188 : T433DRAFT_scaffold00003.3]	53536.7	3.08e-76	20	15	0.3389
2	cell extract	>2558268296T433DRAFT_00218 hypothetical protein [Prevotella brevis ATCC 19188 : T433DRAFT_scaffold00002.2]	26066.3	2.64e-20	6	3	0.1878
2	cell extract	>2558269061T433DRAFT_00985 UDP-N-acetylglucosamine 2-epimerase (non-hydrolysing) [Prevotella brevis ATCC 19188 : T433DRAFT_scaffold00005.5]	38855	2.64e-35	9	6	0.2159
2	cell extract	>2558268365T433DRAFT_00288 porphobilinogen synthase [Prevotella brevis ATCC 19188 : T433DRAFT_scaffold00002.2]	36313	1.54e-54	10	7	0.3065
2	cell extract	>2558268289T433DRAFT_00211 alanine racemase [Prevotella brevis ATCC 19188 : T433DRAFT_scaffold00002.2]	92497.7	3.47e-182	45	29	0.4127
2	cell extract	>2558268193T433DRAFT_00115 Endonuclease I [Prevotella brevis ATCC 19188 : T433DRAFT_scaffold00001.1]	58194.1	1.15e-14	3	3	0.0665
2	cell extract	>2558268224T433DRAFT_00146 BRO family, N-terminal domain [Prevotella brevis ATCC 19188 : T433DRAFT_scaffold00001.1]	33196.1	9.13e-55	14	8	0.2857
2	cell extract	>2558268443T433DRAFT_00366 Predicted Zn-dependent peptidase [Prevotella brevis ATCC 19188 : T433DRAFT_scaffold00002.2]	110521	6.65e-35	10	7	0.0703
2	cell extract	>2558270115T433DRAFT_02041 Protein of unknown function (DUF2851) [Prevotella brevis ATCC 19188 : T433DRAFT_scaffold00013.13]	49732.2	2.48e-15	4	4	0.0859
2	cell extract	>2558268792T433DRAFT_00716 hypothetical protein [Prevotella brevis ATCC 19188 : T433DRAFT_scaffold00004.4]	68928.7	2.088e-06	2	2	0.0612
2	cell extract	>2558268705T433DRAFT_00629 23S rRNA (adenine2503-C2)-methyltransferase [Prevotella brevis ATCC 19188 : T433DRAFT_scaffold00004.4]	39016.5	1.31e-50	12	8	0.24
2	cell extract	>2558269769T433DRAFT_01693 diaminopimelate decarboxylase (EC 4.1.1.20) [Prevotella brevis ATCC 19188 : T433DRAFT_scaffold00010.10]	43144.9	3.01e-57	19	10	0.2098
2	cell extract	>2558270501T433DRAFT_02427 glycogen debranching enzyme, putative [Prevotella brevis ATCC 19188 : T433DRAFT_scaffold00018.18]	74864.2	4.52e-37	11	9	0.1156
2	cell extract	>2558269454T433DRAFT_01378 Protein of unknown function (DUF4876) [Prevotella brevis ATCC 19188 : T433DRAFT_scaffold00008.8]	59004.3	2.17e-41	10	7	0.1817
2	cell extract	>2558269886T433DRAFT_01812 cobalt-precorrin-5B (C1)-methyltransferase [Prevotella brevis ATCC 19188 : T433DRAFT_scaffold00011.11]	64184	5.25e-06	2	2	0.0186
[truncated: 1,667 more rows]

## Sheet: Table S6
Table S6. Full list of proteins identified in Prevotella brevis GA33 using proteomics and data-independent acquisition (DIA)
Sample	Type	Accession	Molecular Weight	Quantity
1	membrane	>2558268081 T433DRAFT_00003 Dipeptidyl aminopeptidase/acylaminoacyl peptidase [Prevotella brevis ATCC 19188 : T433DRAFT_scaffold00001.1]	91267.4	16082.1
1	membrane	>2558268086 T433DRAFT_00008 Formate hydrogenlyase subunit 3/Multisubunit Na+/H+ antiporter, MnhD subunit [Prevotella brevis ATCC 19188 : T433DRAFT_scaffold00001.1]	NA	92030.4
1	membrane	>2558268087 T433DRAFT_00009 Alpha-glucosidase, glycosyl hydrolase family GH31 [Prevotella brevis ATCC 19188 : T433DRAFT_scaffold00001.1]	NA	346290
1	membrane	>2558268088 T433DRAFT_00010 AraC-type DNA-binding protein [Prevotella brevis ATCC 19188 : T433DRAFT_scaffold00001.1]	73855.8	414117
1	membrane	>2558268092 T433DRAFT_00014 gyrB DNA gyrase subunit B (EC 5.99.1.3) [Prevotella brevis ATCC 19188 : T433DRAFT_scaffold00001.1]	73889.4	409114
1	membrane	>2558268093 T433DRAFT_00015 rpsT small subunit ribosomal protein S20 [Prevotella brevis ATCC 19188 : T433DRAFT_scaffold00001.1]	9577.44	235096
1	membrane	>2558268097 T433DRAFT_00019 cell division protein FtsZ [Prevotella brevis ATCC 19188 : T433DRAFT_scaffold00001.1]	48628.9	181886
1	membrane	>2558268098 T433DRAFT_00020 cell division protein FtsA [Prevotella brevis ATCC 19188 : T433DRAFT_scaffold00001.1]	53973.3	193369
1	membrane	>2558268099 T433DRAFT_00021 cell division protein FtsQ [Prevotella brevis ATCC 19188 : T433DRAFT_scaffold00001.1]	27742.2	370314
1	membrane	>2558268101 T433DRAFT_00023 UDP-N-acetylglucosamine-N-acetylmuramylpentapeptide N-acetylglucosamine transferase [Prevotella brevis ATCC 19188 : T433DRAFT_scaffold00001.1]	39992.8	208065
1	membrane	>2558268102 T433DRAFT_00024 cell division protein FtsW [Prevotella brevis ATCC 19188 : T433DRAFT_scaffold00001.1]	48010.8	29454
1	membrane	>2558268104 T433DRAFT_00026 Phospho-N-acetylmuramoyl-pentapeptide-transferase [Prevotella brevis ATCC 19188 : T433DRAFT_scaffold00001.1]	47823.2	48129
1	membrane	>2558268106 T433DRAFT_00028 cell division protein FtsI (penicillin-binding protein 3) [Prevotella brevis ATCC 19188 : T433DRAFT_scaffold00001.1]	78977.9	35720.8
1	membrane	>2558268107 T433DRAFT_00029 hypothetical protein [Prevotella brevis ATCC 19188 : T433DRAFT_scaffold00001.1]	17772	3029174
1	membrane	>2558268108 T433DRAFT_00030 16S rRNA (cytosine1402-N4)-methyltransferase [Prevotella brevis ATCC 19188 : T433DRAFT_scaffold00001.1]	34780.4	43033.5
1	membrane	>2558268110 T433DRAFT_00032 Putative hemolysin [Prevotella brevis ATCC 19188 : T433DRAFT_scaffold00001.1]	31278.2	32943.3
1	membrane	>2558268115 T433DRAFT_00037 protein of unknown function (DUF4292) [Prevotella brevis ATCC 19188 : T433DRAFT_scaffold00001.1]	32536.6	322586
1	membrane	>2558268116 T433DRAFT_00038 Septal ring factor EnvC, activator of murein hydrolases AmiA and AmiB [Prevotella brevis ATCC 19188 : T433DRAFT_scaffold00001.1]	NA	123379
1	membrane	>2558268118 T433DRAFT_00040 beta-galactosidase [Prevotella brevis ATCC 19188 : T433DRAFT_scaffold00001.1]	90249.6	260340
1	membrane	>2558268120 T433DRAFT_00042 AraC-type DNA-binding protein [Prevotella brevis ATCC 19188 : T433DRAFT_scaffold00001.1]	34197	52863.7
1	membrane	>2558268123 T433DRAFT_00045 hypothetical protein [Prevotella brevis ATCC 19188 : T433DRAFT_scaffold00001.1]	28274	280594
1	membrane	>2558268125 T433DRAFT_00047 protein of unknown function (DUF4923) [Prevotella brevis ATCC 19188 : T433DRAFT_scaffold00001.1]	22896.4	167226
1	membrane	>2558268132 T433DRAFT_00054 Alpha-galactosidase [Prevotella brevis ATCC 19188 : T433DRAFT_scaffold00001.1]	93687.8	144526
1	membrane	>2558268133 T433DRAFT_00055 Fe-S cluster assembly protein SufD [Prevotella brevis ATCC 19188 : T433DRAFT_scaffold00001.1]	51270.4	98765.2
1	membrane	>2558268135 T433DRAFT_00057 Signal transduction histidine kinase [Prevotella brevis ATCC 19188 : T433DRAFT_scaffold00001.1]	76924.8	108995
1	membrane	>2558268137 T433DRAFT_00059 Protein of unknown function (DUF3298) [Prevotella brevis ATCC 19188 : T433DRAFT_scaffold00001.1]	36545.3	194506
1	membrane	>2558268138 T433DRAFT_00060 translation initiation factor IF-2 [Prevotella brevis ATCC 19188 : T433DRAFT_scaffold00001.1]	105154	45668.6
1	membrane	>2558268139 T433DRAFT_00061 NusA antitermination factor [Prevotella brevis ATCC 19188 : T433DRAFT_scaffold00001.1]	47536.7	55464.1
1	membrane	>2558268141 T433DRAFT_00063 carboxyl-terminal processing protease [Prevotella brevis ATCC 19188 : T433DRAFT_scaffold00001.1]	63215.7	23516.8
1	membrane	>2558268146 T433DRAFT_00068 L-glutamine synthetase [Prevotella brevis ATCC 19188 : T433DRAFT_scaffold00001.1]	83265.2	346164
1	membrane	>2558268169 T433DRAFT_00091 alpha-mannosidase [Prevotella brevis ATCC 19188 : T433DRAFT_scaffold00001.1]	134803	17320
1	membrane	>2558268172 T433DRAFT_00094 Lysophospholipase L1 [Prevotella brevis ATCC 19188 : T433DRAFT_scaffold00001.1]	59219.9	920580
1	membrane	>2558268173 T433DRAFT_00095 arabinan endo-1,5-alpha-L-arabinosidase [Prevotella brevis ATCC 19188 : T433DRAFT_scaffold00001.1]	NA	84867.1
1	membrane	>2558268174 T433DRAFT_00096 methylenetetrahydromethanopterin dehydrogenase [Prevotella brevis ATCC 19188 : T433DRAFT_scaffold00001.1]	34241.4	575624
1	membrane	>2558268178 T433DRAFT_00100 LruC domain-containing protein [Prevotella brevis ATCC 19188 : T433DRAFT_scaffold00001.1]	96105.6	66673.1
1	membrane	>2558268179 T433DRAFT_00101 Spore maturation protein SpmA [Prevotella brevis ATCC 19188 : T433DRAFT_scaffold00001.1]	43931.3	73252.5
1	membrane	>2558268180 T433DRAFT_00102 Membrane protein involved in the export of O-antigen and teichoic acid [Prevotella brevis ATCC 19188 : T433DRAFT_scaffold00001.1]	56056	107399
1	membrane	>2558268181 T433DRAFT_00103 Peptidase S46 [Prevotella brevis ATCC 19188 : T433DRAFT_scaffold00001.1]	79687.8	90394.5
1	membrane	>2558268183 T433DRAFT_00105 hypothetical protein [Prevotella brevis ATCC 19188 : T433DRAFT_scaffold00001.1]	39633.6	322026
1	membrane	>2558268184 T433DRAFT_00106 Por secretion system C-terminal sorting domain-containing protein [Prevotella brevis ATCC 19188 : T433DRAFT_scaffold00001.1]	42411.1	110474
1	membrane	>2558268186 T433DRAFT_00108 Carboxypeptidase regulatory-like domain-containing protein [Prevotella brevis ATCC 19188 : T433DRAFT_scaffold00001.1]	99846.6	175217
1	membrane	>2558268188 T433DRAFT_00110 GH3 auxin-responsive promoter [Prevotella brevis ATCC 19188 : T433DRAFT_scaffold00001.1]	57119.9	156660
1	membrane	>2558268189 T433DRAFT_00111 Ig-like domain-containing protein [Prevotella brevis ATCC 19188 : T433DRAFT_scaffold00001.1]	75480.4	860625
1	membrane	>2558268191 T433DRAFT_00113 Signal transduction histidine kinase [Prevotella brevis ATCC 19188 : T433DRAFT_scaffold00001.1]	68741.1	11771
1	membrane	>2558268193 T433DRAFT_00115 Endonuclease I [Prevotella brevis ATCC 19188 : T433DRAFT_scaffold00001.1]	58231.4	144531
1	membrane	>2558268194 T433DRAFT_00116 Endonuclease I [Prevotella brevis ATCC 19188 : T433DRAFT_scaffold00001.1]	37406.6	196972
1	membrane	>2558268195 T433DRAFT_00117 Endonuclease I [Prevotella brevis ATCC 19188 : T433DRAFT_scaffold00001.1]	60613.8	178188
1	membrane	>2558268198 T433DRAFT_00120 topoisomerase-4 subunit B [Prevotella brevis ATCC 19188 : T433DRAFT_scaffold00001.1]	74826.6	360013
1	membrane	>2558268204 T433DRAFT_00126 Signal transduction histidine kinase [Prevotella brevis ATCC 19188 : T433DRAFT_scaffold00001.1]	66004.9	469792
1	membrane	>2558268205 T433DRAFT_00127 ruvB Holliday junction DNA helicase subunit RuvB [Prevotella brevis ATCC 19188 : T433DRAFT_scaffold00001.1]	38253.7	185055
1	membrane	>2558268207 T433DRAFT_00129 hypothetical protein [Prevotella brevis ATCC 19188 : T433DRAFT_scaffold00001.1]	196720	516838
1	membrane	>2558268212 T433DRAFT_00134 hypothetical protein [Prevotella brevis ATCC 19188 : T433DRAFT_scaffold00001.1]	107077	385937
1	membrane	>2558268215 T433DRAFT_00137 hypothetical protein [Prevotella brevis ATCC 19188 : T433DRAFT_scaffold00001.1]	62768.6	163351
1	membrane	>2558268216 T433DRAFT_00138 Multidrug efflux pump subunit AcrB [Prevotella brevis ATCC 19188 : T433DRAFT_scaffold00001.1]	113139	65940.9
1	membrane	>2558268217 T433DRAFT_00139 Multidrug efflux pump subunit AcrB [Prevotella brevis ATCC 19188 : T433DRAFT_scaffold00001.1]	112750	60376.8
1	membrane	>2558268218 T433DRAFT_00140 RND family efflux transporter, MFP subunit [Prevotella brevis ATCC 19188 : T433DRAFT_scaffold00001.1]	NA	288887
1	membrane	>2558268219 T433DRAFT_00141 Outer membrane protein TolC [Prevotella brevis ATCC 19188 : T433DRAFT_scaffold00001.1]	55873.4	202241
1	membrane	>2558268220 T433DRAFT_00142 hypothetical protein [Prevotella brevis ATCC 19188 : T433DRAFT_scaffold00001.1]	15500.8	127563
1	membrane	>2558268224 T433DRAFT_00146 BRO family, N-terminal domain [Prevotella brevis ATCC 19188 : T433DRAFT_scaffold00001.1]	NA	21730.8
1	membrane	>2558268225 T433DRAFT_00147 glycerophosphoryl diester phosphodiesterase [Prevotella brevis ATCC 19188 : T433DRAFT_scaffold00001.1]	29830.2	47021.5
1	membrane	>2558268228 T433DRAFT_00150 hypothetical protein [Prevotella brevis ATCC 19188 : T433DRAFT_scaffold00001.1]	43396.2	246525
1	membrane	>2558268229 T433DRAFT_00151 hypothetical protein [Prevotella brevis ATCC 19188 : T433DRAFT_scaffold00001.1]	44234.4	91710.5
1	membrane	>2558268230 T433DRAFT_00152 hypothetical protein [Prevotella brevis ATCC 19188 : T433DRAFT_scaffold00001.1]	41211.1	230158
1	membrane	>2558268231 T433DRAFT_00153 hypothetical protein [Prevotella brevis ATCC 19188 : T433DRAFT_scaffold00001.1]	40357.9	291192
1	membrane	>2558268232 T433DRAFT_00154 hypothetical protein [Prevotella brevis ATCC 19188 : T433DRAFT_scaffold00001.1]	45439	233140
1	membrane	>2558268238 T433DRAFT_00160 TonB-linked outer membrane protein, SusC/RagA family [Prevotella brevis ATCC 19188 : T433DRAFT_scaffold00001.1]	NA	91940.5
1	membrane	>2558268245 T433DRAFT_00167 Predicted Zn-dependent peptidases [Prevotella brevis ATCC 19188 : T433DRAFT_scaffold00001.1]	56542	132101
1	membrane	>2558268246 T433DRAFT_00168 Predicted Zn-dependent peptidases [Prevotella brevis ATCC 19188 : T433DRAFT_scaffold00001.1]	55642.6	223500
1	membrane	>2558268252 T433DRAFT_00174 Beta-xylosidase [Prevotella brevis ATCC 19188 : T433DRAFT_scaffold00001.1]	36715.9	150004
1	membrane	>2558268253 T433DRAFT_00175 Predicted alpha-1,6-mannanase, GH76 family [Prevotella brevis ATCC 19188 : T433DRAFT_scaffold00001.1]	NA,NaN	264715
1	membrane	>2558268254 T433DRAFT_00176 hypothetical protein [Prevotella brevis ATCC 19188 : T433DRAFT_scaffold00001.1]	55877.6	507836
1	membrane	>2558268256 T433DRAFT_00178 acpP acyl carrier protein [Prevotella brevis ATCC 19188 : T433DRAFT_scaffold00001.1]	8491.52	41311.4
1	membrane	>2558268257 T433DRAFT_00179 fabF 3-oxoacyl-[acyl-carrier-protein] synthase II [Prevotella brevis ATCC 19188 : T433DRAFT_scaffold00001.1]	44923.8	197710
1	membrane	>2558268258 T433DRAFT_00180 ribonuclease-3 [Prevotella brevis ATCC 19188 : T433DRAFT_scaffold00001.1]	38851.1	214901
1	membrane	>2558268261 T433DRAFT_00183 Phosphatidylglycerophosphate synthase [Prevotella brevis ATCC 19188 : T433DRAFT_scaffold00001.1]	37748.1	229696
1	membrane	>2558268268 T433DRAFT_00190 alpha-L-rhamnosidase [Prevotella brevis ATCC 19188 : T433DRAFT_scaffold00002.2]	96782.3	46076
1	membrane	>2558268272 T433DRAFT_00194 arabinogalactan endo-1,4-beta-galactosidase [Prevotella brevis ATCC 19188 : T433DRAFT_scaffold00002.2]	NA	143694
1	membrane	>2558268273 T433DRAFT_00195 Signal transduction histidine kinase [Prevotella brevis ATCC 19188 : T433DRAFT_scaffold00002.2]	32091	192067
1	membrane	>2558268275 T433DRAFT_00197 regulator of sigma E protease [Prevotella brevis ATCC 19188 : T433DRAFT_scaffold00002.2]	49667.9	563918
1	membrane	>2558268281 T433DRAFT_00203 hypothetical protein [Prevotella brevis ATCC 19188 : T433DRAFT_scaffold00002.2]	41413.5	21257
1	membrane	>2558268282 T433DRAFT_00204 Beta-xylosidase [Prevotella brevis ATCC 19188 : T433DRAFT_scaffold00002.2]	74096.9	490082
1	membrane	>2558268284 T433DRAFT_00206 Signal transduction histidine kinase [Prevotella brevis ATCC 19188 : T433DRAFT_scaffold00002.2]	37400.4	23162.9
1	membrane	>2558268299 T433DRAFT_00221 phospholipid/cholesterol/gamma-HCH transport system substrate-binding protein [Prevotella brevis ATCC 19188 : T433DRAFT_scaffold00002.2]	32968.4	88645.6
1	membrane	>2558268300 T433DRAFT_00222 chromosomal replication initiator protein [Prevotella brevis ATCC 19188 : T433DRAFT_scaffold00002.2]	53950.9	67181.2
1	membrane	>2558268302 T433DRAFT_00224 autotransporter-associated beta strand repeat-containing protein [Prevotella brevis ATCC 19188 : T433DRAFT_scaffold00002.2]	149825	137212
1	membrane	>2558268303 T433DRAFT_00225 hypothetical protein [Prevotella brevis ATCC 19188 : T433DRAFT_scaffold00002.2]	77651.2	35851.2
1	membrane	>2558268304 T433DRAFT_00226 Starch-binding associating with outer membrane [Prevotella brevis ATCC 19188 : T433DRAFT_scaffold00002.2]	65672.1	238508
1	membrane	>2558268305 T433DRAFT_00227 TonB-linked outer membrane protein, SusC/RagA family [Prevotella brevis ATCC 19188 : T433DRAFT_scaffold00002.2]	NA	68068
1	membrane	>2558268306 T433DRAFT_00228 Starch-binding associating with outer membrane [Prevotella brevis ATCC 19188 : T433DRAFT_scaffold00002.2]	78734.4	11081.5
1	membrane	>2558268307 T433DRAFT_00229 TonB-linked outer membrane protein, SusC/RagA family [Prevotella brevis ATCC 19188 : T433DRAFT_scaffold00002.2]	NA	176150
1	membrane	>2558268309 T433DRAFT_00231 ABC-type sugar transport system, substrate-binding protein, contains N-terminal xre family HTH domain [Prevotella brevis ATCC 19188 : T433DRAFT_scaffold00002.2]	NA,NaN	334067
1	membrane	>2558268310 T433DRAFT_00232 TonB-linked outer membrane protein, SusC/RagA family [Prevotella brevis ATCC 19188 : T433DRAFT_scaffold00002.2]	NA	506737
1	membrane	>2558268311 T433DRAFT_00233 Starch-binding associating with outer membrane [Prevotella brevis ATCC 19188 : T433DRAFT_scaffold00002.2]	66340.2	296669
1	membrane	>2558268312 T433DRAFT_00234 protein of unknown function (DUF4960) [Prevotella brevis ATCC 19188 : T433DRAFT_scaffold00002.2]	51211.5	83554.9
1	membrane	>2558268313 T433DRAFT_00235 Sucrose-6-phosphate hydrolase SacC, GH32 family [Prevotella brevis ATCC 19188 : T433DRAFT_scaffold00002.2]	NA	192592
1	membrane	>2558268328 T433DRAFT_00251 hypothetical protein [Prevotella brevis ATCC 19188 : T433DRAFT_scaffold00002.2]	25084.5	772462
1	membrane	>2558268332 T433DRAFT_00255 protein TonB [Prevotella brevis ATCC 19188 : T433DRAFT_scaffold00002.2]	25846.7	18771.4
1	membrane	>2558268335 T433DRAFT_00258 Biopolymer transport protein ExbD [Prevotella brevis ATCC 19188 : T433DRAFT_scaffold00002.2]	22793.8	163284
1	membrane	>2558268340 T433DRAFT_00263 uracil permease [Prevotella brevis ATCC 19188 : T433DRAFT_scaffold00002.2]	46210.2	53424.2
1	membrane	>2558268344 T433DRAFT_00267 Putative auto-transporter adhesin, head GIN domain [Prevotella brevis ATCC 19188 : T433DRAFT_scaffold00002.2]	NA	984901
1	membrane	>2558268345 T433DRAFT_00268 hypothetical protein [Prevotella brevis ATCC 19188 : T433DRAFT_scaffold00002.2]	27085.4	25576.2
1	membrane	>2558268347 T433DRAFT_00270 RNA polymerase, sigma-24 subunit, RpoE [Prevotella brevis ATCC 19188 : T433DRAFT_scaffold00002.2]	NA,NaN	343643
1	membrane	>2558268348 T433DRAFT_00271 protein of unknown function (DUF5056) [Prevotella brevis ATCC 19188 : T433DRAFT_scaffold00002.2]	13946.6	148162
1	membrane	>2558268349 T433DRAFT_00272 Outer membrane protein and related peptidoglycan-associated (lipo)proteins [Prevotella brevis ATCC 19188 : T433DRAFT_scaffold00002.2]	76216.6	37814.2
1	membrane	>2558268351 T433DRAFT_00274 fba fructose-bisphosphate aldolase, class II [Prevotella brevis ATCC 19188 : T433DRAFT_scaffold00002.2]	NA	189707
1	membrane	>2558268355 T433DRAFT_00278 Na+/H+-dicarboxylate symporter [Prevotella brevis ATCC 19188 : T433DRAFT_scaffold00002.2]	42058.5	166145
1	membrane	>2558268394 T433DRAFT_00317 Signal transduction histidine kinase [Prevotella brevis ATCC 19188 : T433DRAFT_scaffold00002.2]	56456.8	166042
1	membrane	>2558268402 T433DRAFT_00325 Putative glycosyl/glycerophosphate transferases involved in teichoic acid biosynthesis TagF/TagB/EpsJ/RodC [Prevotella brevis ATCC 19188 : T433DRAFT_scaffold00002.2]	51164.9	211095
1	membrane	>2558268403 T433DRAFT_00326 hypothetical protein [Prevotella brevis ATCC 19188 : T433DRAFT_scaffold00002.2]	40755.4	36176.8
1	membrane	>2558268405 T433DRAFT_00328 HAD-superfamily phosphatase, subfamily IIIC/FkbH-like domain-containing protein [Prevotella brevis ATCC 19188 : T433DRAFT_scaffold00002.2]	NA	137628
1	membrane	>2558268411 T433DRAFT_00334 engA GTP-binding protein [Prevotella brevis ATCC 19188 : T433DRAFT_scaffold00002.2]	49403.8	88195.6
1	membrane	>2558268412 T433DRAFT_00335 era GTP-binding protein Era [Prevotella brevis ATCC 19188 : T433DRAFT_scaffold00002.2]	33745	239510
1	membrane	>2558268415 T433DRAFT_00338 Phosphoenolpyruvate synthase/pyruvate phosphate dikinase [Prevotella brevis ATCC 19188 : T433DRAFT_scaffold00002.2]	114786	33494
1	membrane	>2558268417 T433DRAFT_00340 methylmalonyl-CoA mutase metallochaperone MeaB [Prevotella brevis ATCC 19188 : T433DRAFT_scaffold00002.2]	40600.2	79904
1	membrane	>2558268418 T433DRAFT_00341 Protein of unknown function (DUF1573) [Prevotella brevis ATCC 19188 : T433DRAFT_scaffold00002.2]	39800.3	107973
1	membrane	>2558268419 T433DRAFT_00342 Large extracellular alpha-helical protein [Prevotella brevis ATCC 19188 : T433DRAFT_scaffold00002.2]	204789	43365
1	membrane	>2558268421 T433DRAFT_00344 CarboxypepD_reg-like domain-containing protein [Prevotella brevis ATCC 19188 : T433DRAFT_scaffold00002.2]	101810	205314
1	membrane	>2558268424 T433DRAFT_00347 M6 family metalloprotease domain-containing protein [Prevotella brevis ATCC 19188 : T433DRAFT_scaffold00002.2]	59434.6	634394
1	membrane	>2558268427 T433DRAFT_00350 hypothetical protein [Prevotella brevis ATCC 19188 : T433DRAFT_scaffold00002.2]	58147	101420
1	membrane	>2558268428 T433DRAFT_00351 Protein of unknown function (DUF4876) [Prevotella brevis ATCC 19188 : T433DRAFT_scaffold00002.2]	44099.5	263111
1	membrane	>2558268429 T433DRAFT_00352 Outer membrane receptor for ferrienterochelin and colicins [Prevotella brevis ATCC 19188 : T433DRAFT_scaffold00002.2]	98563	274961
1	membrane	>2558268431 T433DRAFT_00354 Glycosyl-hydrolase 97 C-terminal, oligomerisation [Prevotella brevis ATCC 19188 : T433DRAFT_scaffold00002.2]	NA	56447.6
1	membrane	>2558268433 T433DRAFT_00356 Thiol:disulfide interchange protein [Prevotella brevis ATCC 19188 : T433DRAFT_scaffold00002.2]	91988.2	172490
1	membrane	>2558268435 T433DRAFT_00358 Predicted alpha-1,6-mannanase, GH76 family [Prevotella brevis ATCC 19188 : T433DRAFT_scaffold00002.2]	NA,NaN	72024.8
1	membrane	>2558268436 T433DRAFT_00359 GTP-binding protein HflX [Prevotella brevis ATCC 19188 : T433DRAFT_scaffold00002.2]	49731.8	79413.2
1	membrane	>2558268439 T433DRAFT_00362 hypothetical protein [Prevotella brevis ATCC 19188 : T433DRAFT_scaffold00002.2]	123588	118830
1	membrane	>2558268443 T433DRAFT_00366 Predicted Zn-dependent peptidase [Prevotella brevis ATCC 19188 : T433DRAFT_scaffold00002.2]	110591	279231
1	membrane	>2558268444 T433DRAFT_00367 protein of unknown function (DUF4954) [Prevotella brevis ATCC 19188 : T433DRAFT_scaffold00002.2]	69511.4	44736.1
1	membrane	>2558268446 T433DRAFT_00369 cytochrome d ubiquinol oxidase subunit I [Prevotella brevis ATCC 19188 : T433DRAFT_scaffold00002.2]	56364.2	119820
1	membrane	>2558268449 T433DRAFT_00372 hypothetical protein [Prevotella brevis ATCC 19188 : T433DRAFT_scaffold00002.2]	33040.7	96926.9
1	membrane	>2558268450 T433DRAFT_00373 Outer membrane protein TolC [Prevotella brevis ATCC 19188 : T433DRAFT_scaffold00002.2]	52705.4	164986
1	membrane	>2558268451 T433DRAFT_00374 HlyD family secretion protein [Prevotella brevis ATCC 19188 : T433DRAFT_scaffold00002.2]	36325.6	133576
1	membrane	>2558268452 T433DRAFT_00375 ABC-2 type transport system permease protein [Prevotella brevis ATCC 19188 : T433DRAFT_scaffold00002.2]	42702.9	104097
1	membrane	>2558268453 T433DRAFT_00376 ABC-2 type transport system permease protein [Prevotella brevis ATCC 19188 : T433DRAFT_scaffold00002.2]	47520.7	111405
1	membrane	>2558268456 T433DRAFT_00379 hypothetical protein [Prevotella brevis ATCC 19188 : T433DRAFT_scaffold00002.2]	31586	132894
1	membrane	>2558268457 T433DRAFT_00380 ATP-binding protein involved in chromosome partitioning [Prevotella brevis ATCC 19188 : T433DRAFT_scaffold00002.2]	40674.3	155844
1	membrane	>2558268458 T433DRAFT_00381 Leucine rich repeat-containing protein [Prevotella brevis ATCC 19188 : T433DRAFT_scaffold00002.2]	62657.3	252557
1	membrane	>2558268461 T433DRAFT_00384 Interferon-induced transmembrane protein [Prevotella brevis ATCC 19188 : T433DRAFT_scaffold00002.2]	11916.1	14119.3
1	membrane	>2558268467 T433DRAFT_00390 Cytidylate kinase [Prevotella brevis ATCC 19188 : T433DRAFT_scaffold00002.2]	23472.4	95441.5
1	membrane	>2558268468 T433DRAFT_00391 hypothetical protein [Prevotella brevis ATCC 19188 : T433DRAFT_scaffold00002.2]	19247	89412.1
1	membrane	>2558268472 T433DRAFT_00395 purT formate-dependent phosphoribosylglycinamide formyltransferase [Prevotella brevis ATCC 19188 : T433DRAFT_scaffold00002.2]	44811.2	258692
1	membrane	>2558268475 T433DRAFT_00398 hypothetical protein [Prevotella brevis ATCC 19188 : T433DRAFT_scaffold00002.2]	26441.5	302500
1	membrane	>2558268479 T433DRAFT_00402 Ig-like domain (group 2) [Prevotella brevis ATCC 19188 : T433DRAFT_scaffold00003.3]	112289	168404
1	membrane	>2558268483 T433DRAFT_00406 rplS LSU ribosomal protein L19P [Prevotella brevis ATCC 19188 : T433DRAFT_scaffold00003.3]	13597	314718
1	membrane	>2558268493 T433DRAFT_00416 lipopolysaccharide cholinephosphotransferase [Prevotella brevis ATCC 19188 : T433DRAFT_scaffold00003.3]	36262.5	70398.9
1	membrane	>2558268494 T433DRAFT_00417 Putative glycosyl/glycerophosphate transferases involved in teichoic acid biosynthesis TagF/TagB/EpsJ/RodC [Prevotella brevis ATCC 19188 : T433DRAFT_scaffold00003.3]	41339.5	72723.4
1	membrane	>2558268495 T433DRAFT_00418 lipopolysaccharide cholinephosphotransferase [Prevotella brevis ATCC 19188 : T433DRAFT_scaffold00003.3]	34127.9	152085
1	membrane	>2558268496 T433DRAFT_00419 Glycosyltransferase family 10 (fucosyltransferase) C-term [Prevotella brevis ATCC 19188 : T433DRAFT_scaffold00003.3]	40440	117034
1	membrane	>2558268497 T433DRAFT_00420 Glycosyltransferase involved in cell wall bisynthesis [Prevotella brevis ATCC 19188 : T433DRAFT_scaffold00003.3]	38665	136821
1	membrane	>2558268503 T433DRAFT_00426 Phosphoglycerol transferase MdoB [Prevotella brevis ATCC 19188 : T433DRAFT_scaffold00003.3]	68065.2	41527.8
1	membrane	>2558268504 T433DRAFT_00427 ATP-binding cassette, subfamily B, MsbA [Prevotella brevis ATCC 19188 : T433DRAFT_scaffold00003.3]	NA,NaN	150218
1	membrane	>2558268505 T433DRAFT_00428 Phosphoglycerol transferase MdoB [Prevotella brevis ATCC 19188 : T433DRAFT_scaffold00003.3]	75695	275909
1	membrane	>2558268506 T433DRAFT_00429 3',5'-cyclic AMP phosphodiesterase CpdA [Prevotella brevis ATCC 19188 : T433DRAFT_scaffold00003.3]	NA	134301
1	membrane	>2558268512 T433DRAFT_00435 phosphate:Na+ symporter [Prevotella brevis ATCC 19188 : T433DRAFT_scaffold00003.3]	64430.9	286732
1	membrane	>2558268515 T433DRAFT_00438 hypothetical protein [Prevotella brevis ATCC 19188 : T433DRAFT_scaffold00003.3]	44014.8	102822
1	membrane	>2558268519 T433DRAFT_00442 hypothetical protein [Prevotella brevis ATCC 19188 : T433DRAFT_scaffold00003.3]	33660.2	193053
1	membrane	>2558268524 T433DRAFT_00447 Guanosine polyphosphate pyrophosphohydrolases/synthetases [Prevotella brevis ATCC 19188 : T433DRAFT_scaffold00003.3]	21489.3	218120
1	membrane	>2558268532 T433DRAFT_00455 hypothetical protein [Prevotella brevis ATCC 19188 : T433DRAFT_scaffold00003.3]	37811	148807
1	membrane	>2558268541 T433DRAFT_00464 ABC-type bacteriocin/lantibiotic exporter, contains an N-terminal double-glycine peptidase domain [Prevotella brevis ATCC 19188 : T433DRAFT_scaffold00003.3]	NA	140326
1	membrane	>2558268542 T433DRAFT_00465 ABC-2 type transport system ATP-binding protein [Prevotella brevis ATCC 19188 : T433DRAFT_scaffold00003.3]	31131.7	238740
1	membrane	>2558268545 T433DRAFT_00468 putative ABC transport system ATP-binding protein [Prevotella brevis ATCC 19188 : T433DRAFT_scaffold00003.3]	24566.2	176011
1	membrane	>2558268546 T433DRAFT_00469 putative ABC transport system permease protein [Prevotella brevis ATCC 19188 : T433DRAFT_scaffold00003.3]	46036.7	421222
1	membrane	>2558268547 T433DRAFT_00470 putative ABC transport system permease protein [Prevotella brevis ATCC 19188 : T433DRAFT_scaffold00003.3]	45672.3	191743
1	membrane	>2558268548 T433DRAFT_00471 HlyD family secretion protein [Prevotella brevis ATCC 19188 : T433DRAFT_scaffold00003.3]	40628.6	1.53934e+06
1	membrane	>2558268549 T433DRAFT_00472 outer membrane protein [Prevotella brevis ATCC 19188 : T433DRAFT_scaffold00003.3]	49520.8	343398
1	membrane	>2558268553 T433DRAFT_00476 zinc protease [Prevotella brevis ATCC 19188 : T433DRAFT_scaffold00003.3]	106324	267688
1	membrane	>2558268563 T433DRAFT_00486 Cupin domain-containing protein [Prevotella brevis ATCC 19188 : T433DRAFT_scaffold00003.3]	17570.2	374536
1	membrane	>2558268565 T433DRAFT_00488 SecD/SecF fusion protein [Prevotella brevis ATCC 19188 : T433DRAFT_scaffold00003.3]	111286	545906
1	membrane	>2558268566 T433DRAFT_00489 Uncharacterized conserved protein YafD, endonuclease/exonuclease/phosphatase (EEP) superfamily [Prevotella brevis ATCC 19188 : T433DRAFT_scaffold00003.3]	NA	164412
1	membrane	>2558268567 T433DRAFT_00490 Membrane associated serine protease, rhomboid family [Prevotella brevis ATCC 19188 : T433DRAFT_scaffold00003.3]	NA	37791.7
1	membrane	>2558268568 T433DRAFT_00491 DNA-binding protein HU-beta [Prevotella brevis ATCC 19188 : T433DRAFT_scaffold00003.3]	9116.75	238502
1	membrane	>2558268569 T433DRAFT_00492 ribonuclease R [Prevotella brevis ATCC 19188 : T433DRAFT_scaffold00003.3]	83250.8	186155
1	membrane	>2558268572 T433DRAFT_00495 Predicted aminopeptidases [Prevotella brevis ATCC 19188 : T433DRAFT_scaffold00003.3]	36257.9	94667.9
1	membrane	>2558268574 T433DRAFT_00497 Predicted Zn-dependent peptidase [Prevotella brevis ATCC 19188 : T433DRAFT_scaffold00003.3]	107112	153034
1	membrane	>2558268583 T433DRAFT_00506 Leucine rich repeat-containing protein [Prevotella brevis ATCC 19188 : T433DRAFT_scaffold00003.3]	45858.4	890119
1	membrane	>2558268585 T433DRAFT_00508 hypothetical protein [Prevotella brevis ATCC 19188 : T433DRAFT_scaffold00003.3]	52839.5	141989
1	membrane	>2558268586 T433DRAFT_00509 hypothetical protein [Prevotella brevis ATCC 19188 : T433DRAFT_scaffold00003.3]	29865.7	174072
1	membrane	>2558268587 T433DRAFT_00510 Starch-binding associating with outer membrane [Prevotella brevis ATCC 19188 : T433DRAFT_scaffold00003.3]	67863.2	564813
1	membrane	>2558268588 T433DRAFT_00511 TonB-linked outer membrane protein, SusC/RagA family [Prevotella brevis ATCC 19188 : T433DRAFT_scaffold00003.3]	NA	522897
1	membrane	>2558268593 T433DRAFT_00516 amidophosphoribosyltransferase (EC 2.4.2.14) [Prevotella brevis ATCC 19188 : T433DRAFT_scaffold00003.3]	55791.6	151804
1	membrane	>2558268595 T433DRAFT_00518 Nucleoside-diphosphate-sugar epimerase [Prevotella brevis ATCC 19188 : T433DRAFT_scaffold00003.3]	38789.1	9498.53
1	membrane	>2558268596 T433DRAFT_00519 D-alanyl-D-alanine carboxypeptidase [Prevotella brevis ATCC 19188 : T433DRAFT_scaffold00003.3]	25458.3	23262.7
1	membrane	>2558268597 T433DRAFT_00520 Peroxiredoxin [Prevotella brevis ATCC 19188 : T433DRAFT_scaffold00003.3]	36166.8	113450
1	membrane	>2558268600 T433DRAFT_00523 peptidylprolyl isomerase [Prevotella brevis ATCC 19188 : T433DRAFT_scaffold00003.3]	30653.9	490526
1	membrane	>2558268601 T433DRAFT_00524 FKBP-type peptidyl-prolyl cis-trans isomerase FklB [Prevotella brevis ATCC 19188 : T433DRAFT_scaffold00003.3]	33281.2	348418
1	membrane	>2558268606 T433DRAFT_00529 hypothetical protein [Prevotella brevis ATCC 19188 : T433DRAFT_scaffold00003.3]	51163.7	62411.8
1	membrane	>2558268607 T433DRAFT_00530 hypothetical protein [Prevotella brevis ATCC 19188 : T433DRAFT_scaffold00003.3]	68373.2	174607
1	membrane	>2558268608 T433DRAFT_00531 tyrS tyrosyl-tRNA synthetase [Prevotella brevis ATCC 19188 : T433DRAFT_scaffold00003.3]	49117.2	205472
1	membrane	>2558268611 T433DRAFT_00534 uroporphyrinogen-III synthase [Prevotella brevis ATCC 19188 : T433DRAFT_scaffold00003.3]	28411.8	94617.6
1	membrane	>2558268614 T433DRAFT_00537 Outer membrane receptor proteins, mostly Fe transport [Prevotella brevis ATCC 19188 : T433DRAFT_scaffold00003.3]	NA	122804
1	membrane	>2558268617 T433DRAFT_00540 iron complex outermembrane recepter protein [Prevotella brevis ATCC 19188 : T433DRAFT_scaffold00003.3]	88040.8	56715.3
1	membrane	>2558268621 T433DRAFT_00545 BNR repeat-like domain-containing protein [Prevotella brevis ATCC 19188 : T433DRAFT_scaffold00003.3]	75744	163851
1	membrane	>2558268623 T433DRAFT_00547 Repeat domain-containing protein [Prevotella brevis ATCC 19188 : T433DRAFT_scaffold00003.3]	68804.7	433874
1	membrane	>2558268624 T433DRAFT_00548 Glycosyl hydrolases family 43 [Prevotella brevis ATCC 19188 : T433DRAFT_scaffold00003.3]	38631.6	228822
1	membrane	>2558268625 T433DRAFT_00549 Starch-binding associating with outer membrane [Prevotella brevis ATCC 19188 : T433DRAFT_scaffold00003.3]	61235.3	119640
1	membrane	>2558268626 T433DRAFT_00550 TonB-linked outer membrane protein, SusC/RagA family [Prevotella brevis ATCC 19188 : T433DRAFT_scaffold00003.3]	NA	192348
1	membrane	>2558268627 T433DRAFT_00551 Signal transduction histidine kinase [Prevotella brevis ATCC 19188 : T433DRAFT_scaffold00003.3]	150882	325785
1	membrane	>2558268630 T433DRAFT_00554 hypothetical protein [Prevotella brevis ATCC 19188 : T433DRAFT_scaffold00003.3]	15169.7	176095
1	membrane	>2558268631 T433DRAFT_00555 M6 family metalloprotease domain-containing protein [Prevotella brevis ATCC 19188 : T433DRAFT_scaffold00003.3]	78679.7	58166.1
1	membrane	>2558268632 T433DRAFT_00556 SusD family protein [Prevotella brevis ATCC 19188 : T433DRAFT_scaffold00003.3]	69971.9	382160
1	membrane	>2558268633 T433DRAFT_00557 TonB-linked outer membrane protein, SusC/RagA family [Prevotella brevis ATCC 19188 : T433DRAFT_scaffold00003.3]	NA	179502
1	membrane	>2558268634 T433DRAFT_00558 Fasciclin domain-containing protein [Prevotella brevis ATCC 19188 : T433DRAFT_scaffold00003.3]	68665.2	281347
1	membrane	>2558268635 T433DRAFT_00559 Uncaracterized surface protein containing fasciclin (FAS1) repeats [Prevotella brevis ATCC 19188 : T433DRAFT_scaffold00003.3]	82162.9	256103
1	membrane	>2558268636 T433DRAFT_00560 Starch-binding associating with outer membrane [Prevotella brevis ATCC 19188 : T433DRAFT_scaffold00003.3]	67405	314072
1	membrane	>2558268637 T433DRAFT_00561 TonB-linked outer membrane protein, SusC/RagA family [Prevotella brevis ATCC 19188 : T433DRAFT_scaffold00003.3]	NA	194501
1	membrane	>2558268638 T433DRAFT_00562 hypothetical protein [Prevotella brevis ATCC 19188 : T433DRAFT_scaffold00003.3]	105198	433610
1	membrane	>2558268639 T433DRAFT_00563 hypothetical protein [Prevotella brevis ATCC 19188 : T433DRAFT_scaffold00003.3]	130350	398724
1	membrane	>2558268640 T433DRAFT_00564 polyribonucleotide nucleotidyltransferase [Prevotella brevis ATCC 19188 : T433DRAFT_scaffold00003.3]	87796.1	156517
1	membrane	>2558268641 T433DRAFT_00565 Peroxiredoxin [Prevotella brevis ATCC 19188 : T433DRAFT_scaffold00003.3]	42580.3	204618
1	membrane	>2558268643 T433DRAFT_00567 DNA topoisomerase-1 [Prevotella brevis ATCC 19188 : T433DRAFT_scaffold00003.3]	88054.5	178910
1	membrane	>2558268645 T433DRAFT_00569 speA arginine decarboxylase [Prevotella brevis ATCC 19188 : T433DRAFT_scaffold00003.3]	71932.8	51440.7
1	membrane	>2558268648 T433DRAFT_00572 hypothetical protein [Prevotella brevis ATCC 19188 : T433DRAFT_scaffold00003.3]	50826.2	202082
1	membrane	>2558268649 T433DRAFT_00573 Thiol:disulfide interchange protein [Prevotella brevis ATCC 19188 : T433DRAFT_scaffold00003.3]	43047.4	218736
1	membrane	>2558268652 T433DRAFT_00576 SusD family protein [Prevotella brevis ATCC 19188 : T433DRAFT_scaffold00003.3]	54881.8	91945.7
1	membrane	>2558268653 T433DRAFT_00577 TonB-linked outer membrane protein, SusC/RagA family [Prevotella brevis ATCC 19188 : T433DRAFT_scaffold00003.3]	NA	104552
1	membrane	>2558268655 T433DRAFT_00579 ATP-dependent RNA helicase DeaD [Prevotella brevis ATCC 19188 : T433DRAFT_scaffold00003.3]	69717.5	165549
[truncated: 1,905 more rows]

## Sheet: Table S7
Table S7. Full list of proteins identified in Prevotella ruminicola 23 using proteomics and data-dependent acquisition (DDA)
[truncated: 3,292 more rows]

[truncated: 5 more sheets: Table S8, Table S9, Table S10, Table S11, Table S12]
